# Supplementary material for: Morphological and molecular identification of symphylans (Myriapoda, Symphyla) from Colombian pineapple crops, with descriptions of two new species
Source: Zookeys. 2026 Feb 10;1268:281–324. doi: 10.3897/zookeys.1268.159237 (PMC12914262; doi:10.3897/zookeys.1268.159237)
Supplement: XML Treatment for Hanseniella cf. unguiculata [file zookeys.1268.159237-treatment1.xml]

<!DOCTYPE tp:taxon-treatment
  PUBLIC "-//TaxonX//DTD Taxonomic Treatment Publishing DTD v0 20100105//EN" "tax-treatment-NSO.dtd">
<tp:taxon-treatment xmlns:tp="http://www.plazi.org/taxpub"><tp:treatment-meta><kwd-group><label>Taxon classification</label><kwd>
                  <named-content content-type="kingdom">Animalia</named-content>
                </kwd><kwd>
                  <named-content content-type="order">Symphyla</named-content>
                </kwd><kwd>
                  <named-content content-type="family">Scutigerellidae</named-content>
                </kwd></kwd-group><mixed-citation publication-type="journal"><person-group><name><surname>Montes-Rodríguez</surname><given-names>José Mauricio</given-names></name><name><surname>Holguin</surname><given-names>Claudia M.</given-names></name><name><surname>Parra-Gómez</surname><given-names>Antonio</given-names></name><name><surname>Marchant</surname><given-names>Sergio</given-names></name></person-group><article-title>Morphological and molecular identification of symphylans (<tp:taxon-name><tp:taxon-name-part taxon-name-part-type="subphylum" reg="Myriapoda">Myriapoda</tp:taxon-name-part></tp:taxon-name>, <tp:taxon-name><tp:taxon-name-part taxon-name-part-type="class" reg="Symphyla">Symphyla</tp:taxon-name-part></tp:taxon-name>) from Colombian pineapple crops, with descriptions of two new species</article-title><source>Zookeys</source><day>10</day><month>02</month><year>2026</year><volume>1268</volume><fpage>281</fpage><lpage>324</lpage><pub-id pub-id-type="doi">10.3897/zookeys.1268.159237</pub-id></mixed-citation></tp:treatment-meta><tp:nomenclature><tp:taxon-name><object-id xmlns:xlink="http://www.w3.org/1999/xlink" content-type="arpha" xlink:type="simple">DFC07F95-4BDD-52EC-9080-828D12BCFD14</object-id>
                        		<tp:taxon-name-part taxon-name-part-type="genus" reg="Hanseniella">Hanseniella</tp:taxon-name-part> <tp:taxon-name-part taxon-name-part-type="uncertainty-rank">cf.</tp:taxon-name-part> <tp:taxon-name-part taxon-name-part-type="species" reg="unguiculata">unguiculata</tp:taxon-name-part>
                        	</tp:taxon-name><tp:taxon-authority>Hansen, 1903</tp:taxon-authority></tp:nomenclature><tp:treatment-sec sec-type="Material studied"><title>Material studied.</title><p>• 3 females, 2 males (<abbrev xmlns:xlink="http://www.w3.org/1999/xlink" content-type="institution" xlink:title="Colección Taxonómica Nacional de Insectos “Luís María Murillo”, Bogotá, Colombia" xlink:type="simple">CTNI</abbrev> 10308 a-e), <bold>Colombia</bold>: Santander, Lebrija, Vereda La Aguada de Ceferino, manual collection in pineapple farming, 975 m a.s.l., <named-content xmlns:xlink="http://www.w3.org/1999/xlink" content-type="dwc:verbatimCoordinates" xlink:type="simple">7.1978, -73.1714</named-content>, 15-X-2019, J. Montes-Rodríguez; • 1 female, 1 male, <bold>Colombia</bold>: Santander, Lebrija, Vereda La Aguada de Ceferino, manual collection in pineapple farming, 975 m a.s.l., <named-content xmlns:xlink="http://www.w3.org/1999/xlink" content-type="dwc:verbatimCoordinates" xlink:type="simple">7.1978, -73.1714</named-content>, 15-X-2019, J. Montes-Rodríguez, LELaAgu01-9 (Field code); • 1 female, 1 male (<abbrev xmlns:xlink="http://www.w3.org/1999/xlink" content-type="institution" xlink:title="Colección Taxonómica Nacional de Insectos “Luís María Murillo”, Bogotá, Colombia" xlink:type="simple">CTNI</abbrev> 10410 a, d) <bold>Colombia</bold>: Santander, Girón, Vereda Chocoita, manual collection in pineapple farming, 850 m a.s.l., <named-content xmlns:xlink="http://www.w3.org/1999/xlink" content-type="dwc:verbatimCoordinates" xlink:type="simple">6.9867, -73.1628</named-content>, 15-IX-2020, J. Montes-Rodríguez; • 1 female, 1 male, (<abbrev xmlns:xlink="http://www.w3.org/1999/xlink" content-type="institution" xlink:title="Colección Taxonómica Nacional de Insectos “Luís María Murillo”, Bogotá, Colombia" xlink:type="simple">CTNI</abbrev> 10410 b, c) <bold>Colombia</bold>: Santander, Lebrija, Vereda la Puente, manual collection in pineapple farming, 1297 m a.s.l., <named-content xmlns:xlink="http://www.w3.org/1999/xlink" content-type="dwc:verbatimCoordinates" xlink:type="simple">7.0790, -73.2033</named-content>, 15-XI-2019, J. Montes-Rodríguez.</p></tp:treatment-sec><tp:treatment-sec sec-type="Distribution"><title>Distribution.</title><p>This species was collected in the municipalities of Villanueva, Girón, and Lebrija. It was the dominant species in pineapple crops in the department of Santander. The similarity of their sequences to those published by <xref ref-type="bibr" rid="B35">Salazar-Moncada et al. (2015)</xref> suggests that this species has a wide distribution in Colombia.</p></tp:treatment-sec><tp:treatment-sec sec-type="Remarks"><title>Remarks.</title><p>Specimens from Santander clearly exhibit the key diagnostic characters traditionally used to identify this species, namely the shape of the claw on leg 12 and macrochaetal pattern. However, Hansen’s (1903) original description of specimens from Venezuela is rather brief, and the accompanying illustrations are insufficient to confirm the identification with complete certainty. <xref ref-type="bibr" rid="B7">Edwards (1959)</xref> subsequently provided more detailed documentation, including measurements of tergites, lateral macrochaetae, and new illustrations, although based on material from England. The morphological ranges reported by <xref ref-type="bibr" rid="B7">Edwards (1959)</xref> generally overlap with those observed in the Santander specimens, and the illustrations are reasonably consistent with the new material. Nevertheless, in the absence of a modern redescription of the type specimens, we refrain from definitively assigning the Santander material to <italic><tp:taxon-name><tp:taxon-name-part taxon-name-part-type="genus" reg="Hanseniella">H.</tp:taxon-name-part> <tp:taxon-name-part taxon-name-part-type="species" reg="unguiculata">unguiculata</tp:taxon-name-part></tp:taxon-name></italic>. Despite this taxonomic uncertainty, the species appears strongly associated with pineapple cultivation in Santander, where it was the dominant symphylan in sampled crops. Records from Hawaii, where it was the only <italic><tp:taxon-name><tp:taxon-name-part taxon-name-part-type="genus" reg="Hanseniella">Hanseniella</tp:taxon-name-part></tp:taxon-name></italic> species reported in pineapple cultivation (<xref ref-type="bibr" rid="B37">Scheller 1961</xref>), further support a clear ecological relationship with this host plant. Its broad geographic distribution and occurrence across multiple continents have made it one of the most frequently cited symphylan species in the literature; however, its biogeographic origin and native or introduced status in Colombia and other parts of the world remain unresolved.</p></tp:treatment-sec><ref-list><ref id="B35"><mixed-citation xmlns:xlink="http://www.w3.org/1999/xlink" xlink:type="simple">Salazar-Moncada DA, Calle-Osorno J, Ruiz-Lopez F (2015) Morphological and molecular study of <tp:taxon-name><tp:taxon-name-part taxon-name-part-type="class">Symphyla</tp:taxon-name-part></tp:taxon-name> from Colombia. ZooKeys 484: 121–130. <ext-link xlink:href="10.3897/zookeys.484.8363" ext-link-type="doi" xlink:type="simple">https://doi.org/10.3897/zookeys.484.8363</ext-link></mixed-citation></ref><ref id="B7"><mixed-citation xmlns:xlink="http://www.w3.org/1999/xlink" xlink:type="simple">Edwards CA (1959) Keys to the genera of the <tp:taxon-name><tp:taxon-name-part taxon-name-part-type="class">Symphyla</tp:taxon-name-part></tp:taxon-name>. Journal of the Linnean Society of London, Zoology 44(296): 164–169. <ext-link xlink:href="10.1111/j.1096-3642.1959.tb01603.x" ext-link-type="doi" xlink:type="simple">https://doi.org/10.1111/j.1096-3642.1959.tb01603.x</ext-link></mixed-citation></ref><ref id="B37"><mixed-citation xmlns:xlink="http://www.w3.org/1999/xlink" xlink:type="simple">Scheller U (1961) Studies on the Symphylid fauna of the Hawaiian Islands. Proceedings of the Hawaiian Entomological Society 17: 443–456.</mixed-citation></ref></ref-list></tp:taxon-treatment>
