# Supplementary material for: Morphological and molecular identification of symphylans (Myriapoda, Symphyla) from Colombian pineapple crops, with descriptions of two new species
Source: Zookeys. 2026 Feb 10;1268:281–324. doi: 10.3897/zookeys.1268.159237 (PMC12914262; doi:10.3897/zookeys.1268.159237)
Supplement: XML Treatment for Hanseniella lebrijana [file zookeys.1268.159237-treatment2.xml]

<!DOCTYPE tp:taxon-treatment
  PUBLIC "-//TaxonX//DTD Taxonomic Treatment Publishing DTD v0 20100105//EN" "tax-treatment-NSO.dtd">
<tp:taxon-treatment xmlns:tp="http://www.plazi.org/taxpub"><tp:treatment-meta><kwd-group><label>Taxon classification</label><kwd>
                  <named-content content-type="kingdom">Animalia</named-content>
                </kwd><kwd>
                  <named-content content-type="order">Symphyla</named-content>
                </kwd><kwd>
                  <named-content content-type="family">Scutigerellidae</named-content>
                </kwd></kwd-group><mixed-citation publication-type="journal"><person-group><name><surname>Montes-Rodríguez</surname><given-names>José Mauricio</given-names></name><name><surname>Holguin</surname><given-names>Claudia M.</given-names></name><name><surname>Parra-Gómez</surname><given-names>Antonio</given-names></name><name><surname>Marchant</surname><given-names>Sergio</given-names></name></person-group><article-title>Morphological and molecular identification of symphylans (<tp:taxon-name><tp:taxon-name-part taxon-name-part-type="subphylum" reg="Myriapoda">Myriapoda</tp:taxon-name-part></tp:taxon-name>, <tp:taxon-name><tp:taxon-name-part taxon-name-part-type="class" reg="Symphyla">Symphyla</tp:taxon-name-part></tp:taxon-name>) from Colombian pineapple crops, with descriptions of two new species</article-title><source>Zookeys</source><day>10</day><month>02</month><year>2026</year><volume>1268</volume><fpage>281</fpage><lpage>324</lpage><pub-id pub-id-type="doi">10.3897/zookeys.1268.159237</pub-id></mixed-citation></tp:treatment-meta><tp:nomenclature><tp:taxon-name><object-id xmlns:xlink="http://www.w3.org/1999/xlink" content-type="arpha" xlink:type="simple">CDD0231D-7785-5AC0-A47A-D642B296ED1D</object-id>
                        		<tp:taxon-name-part taxon-name-part-type="genus" reg="Hanseniella">Hanseniella</tp:taxon-name-part> <tp:taxon-name-part taxon-name-part-type="species" reg="lebrijana">lebrijana</tp:taxon-name-part>
                        	
                        		<object-id xmlns:xlink="http://www.w3.org/1999/xlink" content-type="zoobank" xlink:type="simple">https://zoobank.org/AA915426-8E13-465F-B413-0D5EB7755F45</object-id>
                        	</tp:taxon-name><tp:taxon-status xmlns:xlink="http://www.w3.org/1999/xlink" xlink:type="simple">sp. nov.</tp:taxon-status><xref ref-type="fig" rid="F7">Figs 7</xref><xref ref-type="fig" rid="F8">, 8</xref><xref ref-type="fig" rid="F9">, 9</xref><xref ref-type="fig" rid="F10">, 10</xref><xref ref-type="fig" rid="F11">, 11</xref><xref ref-type="fig" rid="F12">, 12</xref><xref ref-type="fig" rid="F13">, 13</xref></tp:nomenclature><tp:treatment-sec sec-type="Type material"><title>Type material.</title><p><bold><italic>Holotype</italic></bold> • female (<abbrev xmlns:xlink="http://www.w3.org/1999/xlink" content-type="institution" xlink:title="Colección Taxonómica Nacional de Insectos “Luís María Murillo”, Bogotá, Colombia" xlink:type="simple">CTNI</abbrev>-10573a), <bold>Colombia</bold>: Santander, Lebrija, Vereda la Puente, manual collection in pineapple farming, 1297 m a.s.l., <named-content xmlns:xlink="http://www.w3.org/1999/xlink" content-type="dwc:verbatimCoordinates" xlink:type="simple">7.0790, -73.2033</named-content>, 15-XI-2019, J. Montes-Rodríguez. <bold><italic>Paratypes</italic></bold> • 3 females, 3 males (<abbrev xmlns:xlink="http://www.w3.org/1999/xlink" content-type="institution" xlink:title="Colección Taxonómica Nacional de Insectos “Luís María Murillo”, Bogotá, Colombia" xlink:type="simple">CTNI</abbrev>-10573 b-g) same data as for holotype; 1 female (<abbrev xmlns:xlink="http://www.w3.org/1999/xlink" content-type="institution" xlink:title="Colección Taxonómica Nacional de Insectos “Luís María Murillo”, Bogotá, Colombia" xlink:type="simple">CTNI</abbrev>-10411a) <bold>Colombia</bold>: Santander, Lebrija, Vereda la Puente, manual collection in pineapple farming, 1297 m a.s.l., <named-content xmlns:xlink="http://www.w3.org/1999/xlink" content-type="dwc:verbatimCoordinates" xlink:type="simple">7.0790, -73.2033</named-content>, 15-IX-2019, J. Montes-Rodríguez; • 1 male (<abbrev xmlns:xlink="http://www.w3.org/1999/xlink" content-type="institution" xlink:title="Colección Taxonómica Nacional de Insectos “Luís María Murillo”, Bogotá, Colombia" xlink:type="simple">CTNI</abbrev>-10411a) <bold>Colombia</bold>: Santander, Girón, Vereda Chocoita, manual collection in pineapple farming, 850 m a.s.l., <named-content xmlns:xlink="http://www.w3.org/1999/xlink" content-type="dwc:verbatimCoordinates" xlink:type="simple">6.9867, -73.1628</named-content>, 15-IX-2020. J. Montes-Rodríguez.</p></tp:treatment-sec><tp:treatment-sec sec-type="Type locality"><title>Type locality.</title><p>Lebrija, Santander, Colombia</p></tp:treatment-sec><tp:treatment-sec sec-type="Diagnosis"><title>Diagnosis.</title><p><italic><tp:taxon-name><tp:taxon-name-part taxon-name-part-type="genus" reg="Hanseniella">Hanseniella</tp:taxon-name-part> <tp:taxon-name-part taxon-name-part-type="species" reg="lebrijana">lebrijana</tp:taxon-name-part></tp:taxon-name></italic> sp. nov. shares the same pattern of macrochaetae on tergites 2–4, 6–7 and 9 with <italic><tp:taxon-name><tp:taxon-name-part taxon-name-part-type="genus" reg="Hanseniella">H.</tp:taxon-name-part> <tp:taxon-name-part taxon-name-part-type="species" reg="aculeata">aculeata</tp:taxon-name-part></tp:taxon-name></italic> Jupeau, 1954, <italic><tp:taxon-name><tp:taxon-name-part taxon-name-part-type="genus" reg="Hanseniella">H.</tp:taxon-name-part> <tp:taxon-name-part taxon-name-part-type="species" reg="afromontana">afromontana</tp:taxon-name-part></tp:taxon-name></italic> Scheller, 1954, <italic><tp:taxon-name><tp:taxon-name-part taxon-name-part-type="genus" reg="Hanseniella">H.</tp:taxon-name-part> <tp:taxon-name-part taxon-name-part-type="species" reg="armigera">armigera</tp:taxon-name-part></tp:taxon-name></italic> Scheller, 1961, <italic><tp:taxon-name><tp:taxon-name-part taxon-name-part-type="genus" reg="Hanseniella">H.</tp:taxon-name-part> <tp:taxon-name-part taxon-name-part-type="species" reg="caldaria">caldaria</tp:taxon-name-part></tp:taxon-name></italic> (Hansen, 1903), <italic><tp:taxon-name><tp:taxon-name-part taxon-name-part-type="genus" reg="Hanseniella">H.</tp:taxon-name-part> <tp:taxon-name-part taxon-name-part-type="species" reg="chocoita">chocoita</tp:taxon-name-part></tp:taxon-name></italic> sp. nov. Montes, Parra-Gómez, Holguín &amp; Marchant, 2025, <italic><tp:taxon-name><tp:taxon-name-part taxon-name-part-type="genus" reg="Hanseniella">H.</tp:taxon-name-part> <tp:taxon-name-part taxon-name-part-type="species" reg="colombiana">colombiana</tp:taxon-name-part></tp:taxon-name></italic> Juberthie-Jupeau &amp; Réveillet, 1997, <italic><tp:taxon-name><tp:taxon-name-part taxon-name-part-type="genus" reg="Hanseniella">H.</tp:taxon-name-part> <tp:taxon-name-part taxon-name-part-type="species" reg="conisetosa">conisetosa</tp:taxon-name-part></tp:taxon-name></italic> Scheller, 1971, <italic><tp:taxon-name><tp:taxon-name-part taxon-name-part-type="genus" reg="Hanseniella">H.</tp:taxon-name-part> <tp:taxon-name-part taxon-name-part-type="species" reg="echinata">echinata</tp:taxon-name-part></tp:taxon-name></italic> Adam &amp; Burtel, 1956, <italic><tp:taxon-name><tp:taxon-name-part taxon-name-part-type="genus" reg="Hanseniella">H.</tp:taxon-name-part> <tp:taxon-name-part taxon-name-part-type="species" reg="ghanensis">ghanensis</tp:taxon-name-part></tp:taxon-name></italic> Belfield, 1988, <italic><tp:taxon-name><tp:taxon-name-part taxon-name-part-type="genus" reg="Hanseniella">H.</tp:taxon-name-part> <tp:taxon-name-part taxon-name-part-type="species" reg="guimaraensis">guimaraensis</tp:taxon-name-part></tp:taxon-name></italic> Scheller, 2007, <italic><tp:taxon-name><tp:taxon-name-part taxon-name-part-type="genus" reg="Hanseniella">H.</tp:taxon-name-part> <tp:taxon-name-part taxon-name-part-type="species" reg="hortulana">hortulana</tp:taxon-name-part></tp:taxon-name></italic> Scheller, 1971, <italic><tp:taxon-name><tp:taxon-name-part taxon-name-part-type="genus" reg="Hanseniella">H.</tp:taxon-name-part> <tp:taxon-name-part taxon-name-part-type="species" reg="incompta">incompta</tp:taxon-name-part></tp:taxon-name></italic> Scheller, 1971, <italic><tp:taxon-name><tp:taxon-name-part taxon-name-part-type="genus" reg="Hanseniella">H.</tp:taxon-name-part> <tp:taxon-name-part taxon-name-part-type="species" reg="ivorensis">ivorensis</tp:taxon-name-part></tp:taxon-name></italic> Juberthie-Jupeau &amp; Kehe, 1978, <italic><tp:taxon-name><tp:taxon-name-part taxon-name-part-type="genus" reg="Hanseniella">H.</tp:taxon-name-part> <tp:taxon-name-part taxon-name-part-type="species" reg="lucifuga">lucifuga</tp:taxon-name-part></tp:taxon-name></italic> Scheller, 1961, <italic><tp:taxon-name><tp:taxon-name-part taxon-name-part-type="genus" reg="Hanseniella">H.</tp:taxon-name-part> <tp:taxon-name-part taxon-name-part-type="species" reg="milloti">milloti</tp:taxon-name-part></tp:taxon-name></italic> Aubrey &amp; Masson, 1953, <italic><tp:taxon-name><tp:taxon-name-part taxon-name-part-type="genus" reg="Hanseniella">H.</tp:taxon-name-part> <tp:taxon-name-part taxon-name-part-type="species" reg="modesta">modesta</tp:taxon-name-part></tp:taxon-name></italic> Aubrey &amp; Masson, 1953, <italic><tp:taxon-name><tp:taxon-name-part taxon-name-part-type="genus" reg="Hanseniella">H.</tp:taxon-name-part> <tp:taxon-name-part taxon-name-part-type="species" reg="montana">montana</tp:taxon-name-part></tp:taxon-name></italic> Scheller, 1971, <italic><tp:taxon-name><tp:taxon-name-part taxon-name-part-type="genus" reg="Hanseniella">H.</tp:taxon-name-part> <tp:taxon-name-part taxon-name-part-type="species" reg="orientalis">orientalis</tp:taxon-name-part></tp:taxon-name></italic> (Hansen, 1903), <italic><tp:taxon-name><tp:taxon-name-part taxon-name-part-type="genus" reg="Hanseniella">H.</tp:taxon-name-part> <tp:taxon-name-part taxon-name-part-type="species" reg="remyi">remyi</tp:taxon-name-part></tp:taxon-name></italic> Aubrey &amp; Masson, 1953, <italic><tp:taxon-name><tp:taxon-name-part taxon-name-part-type="genus" reg="Hanseniella">H.</tp:taxon-name-part> <tp:taxon-name-part taxon-name-part-type="species" reg="similis">similis</tp:taxon-name-part></tp:taxon-name></italic> Scheller, 1961 and <italic><tp:taxon-name><tp:taxon-name-part taxon-name-part-type="genus" reg="Hanseniella">H.</tp:taxon-name-part> <tp:taxon-name-part taxon-name-part-type="species" reg="unguiculata">unguiculata</tp:taxon-name-part></tp:taxon-name></italic> (Hansen, 1903). It differs from them by the following combination of characters: body length 2.9–3.9 mm; distinct central rod on head; first maxillary palp conical and simple; antennae with two whorls maximum, simple setae of varying size and small trifurcate organs; apical antennomere with usual stalked organ, plus a smaller one; first rudimentary tergite with two setae; posterior margin of tergite 2 slightly convex, in tergite 3 mostly straight, in tergites 13 and 14 slightly concave; anterior margin of all tergites glabrous, with micropubescence; sclerites near coxal sacs with simple setae; second podomere of first leg pair with two ventral setae distinctly stronger and larger than the others; claws of 12<sup>th</sup> pair of legs arched and subequal in overall length, with acuminated tips; styli with two setae, larger seta 2.5× the size of the small one; cerci setose, bearing simple setae and with a significant basal portion glabrous and with micropubescence. It can also be differentiated from the most similar species by: the presence of the central rod in the head, which is absent in <italic><tp:taxon-name><tp:taxon-name-part taxon-name-part-type="genus" reg="Hanseniella">H.</tp:taxon-name-part> <tp:taxon-name-part taxon-name-part-type="species" reg="guimaraensis">guimaraensis</tp:taxon-name-part></tp:taxon-name></italic>, and in the relative length of the third podomere or femur of the 12<sup>th</sup> leg, which is very short in <italic><tp:taxon-name><tp:taxon-name-part taxon-name-part-type="genus" reg="Hanseniella">H.</tp:taxon-name-part> <tp:taxon-name-part taxon-name-part-type="species" reg="guimaraensis">guimaraensis</tp:taxon-name-part></tp:taxon-name></italic>. <italic><tp:taxon-name><tp:taxon-name-part taxon-name-part-type="genus" reg="Hanseniella">H.</tp:taxon-name-part> <tp:taxon-name-part taxon-name-part-type="species" reg="colombiana">colombiana</tp:taxon-name-part></tp:taxon-name></italic>, <italic><tp:taxon-name><tp:taxon-name-part taxon-name-part-type="genus" reg="Hanseniella">H.</tp:taxon-name-part> <tp:taxon-name-part taxon-name-part-type="species" reg="echinata">echinata</tp:taxon-name-part></tp:taxon-name></italic>, and <italic><tp:taxon-name><tp:taxon-name-part taxon-name-part-type="genus" reg="Hanseniella">H.</tp:taxon-name-part> <tp:taxon-name-part taxon-name-part-type="species" reg="ghanensis">ghanensis</tp:taxon-name-part></tp:taxon-name></italic> also shows similarity to <italic><tp:taxon-name><tp:taxon-name-part taxon-name-part-type="genus" reg="Hanseniella">H.</tp:taxon-name-part> <tp:taxon-name-part taxon-name-part-type="species" reg="lebrijana">lebrijana</tp:taxon-name-part></tp:taxon-name></italic> sp. nov. but can be easily distinguished by the claws on leg 12, which are noticeably different in size, while they are similar in size in <italic><tp:taxon-name><tp:taxon-name-part taxon-name-part-type="genus" reg="Hanseniella">H.</tp:taxon-name-part> <tp:taxon-name-part taxon-name-part-type="species" reg="lebrijana">lebrijana</tp:taxon-name-part></tp:taxon-name></italic> sp. nov. <italic><tp:taxon-name><tp:taxon-name-part taxon-name-part-type="genus" reg="Hanseniella">H.</tp:taxon-name-part> <tp:taxon-name-part taxon-name-part-type="species" reg="afromontana">afromontana</tp:taxon-name-part></tp:taxon-name></italic> differs in size, measuring 4.1–9.6 mm, while <italic><tp:taxon-name><tp:taxon-name-part taxon-name-part-type="genus" reg="Hanseniella">H.</tp:taxon-name-part> <tp:taxon-name-part taxon-name-part-type="species" reg="lebrijana">lebrijana</tp:taxon-name-part></tp:taxon-name></italic> measures 2.9–3.9 mm. The cerci in <italic><tp:taxon-name><tp:taxon-name-part taxon-name-part-type="genus" reg="Hanseniella">H.</tp:taxon-name-part> <tp:taxon-name-part taxon-name-part-type="species" reg="lucifuga">lucifuga</tp:taxon-name-part></tp:taxon-name></italic> are 3.7× longer than it is wide, whereas in <italic><tp:taxon-name><tp:taxon-name-part taxon-name-part-type="genus" reg="Hanseniella">H.</tp:taxon-name-part> <tp:taxon-name-part taxon-name-part-type="species" reg="lebrijana">lebrijana</tp:taxon-name-part></tp:taxon-name></italic> sp. nov. it is 2.4–3.2× longer than wide. <italic><tp:taxon-name><tp:taxon-name-part taxon-name-part-type="genus" reg="Hanseniella">H.</tp:taxon-name-part> <tp:taxon-name-part taxon-name-part-type="species" reg="caldaria">caldaria</tp:taxon-name-part></tp:taxon-name></italic> and <italic><tp:taxon-name><tp:taxon-name-part taxon-name-part-type="genus" reg="Hanseniella">H.</tp:taxon-name-part> <tp:taxon-name-part taxon-name-part-type="species" reg="orientalis">orientalis</tp:taxon-name-part></tp:taxon-name></italic> have three whorls of setae on the intermediate antennomeres, while <italic><tp:taxon-name><tp:taxon-name-part taxon-name-part-type="genus" reg="Hanseniella">H.</tp:taxon-name-part> <tp:taxon-name-part taxon-name-part-type="species" reg="lebrijana">lebrijana</tp:taxon-name-part></tp:taxon-name></italic> does not. Finally, in <italic><tp:taxon-name><tp:taxon-name-part taxon-name-part-type="genus" reg="Hanseniella">H.</tp:taxon-name-part> <tp:taxon-name-part taxon-name-part-type="species" reg="orientalis">orientalis</tp:taxon-name-part></tp:taxon-name></italic>, the proximal and distal setae of the cerci are the same length, while in <italic><tp:taxon-name><tp:taxon-name-part taxon-name-part-type="genus" reg="Hanseniella">H.</tp:taxon-name-part> <tp:taxon-name-part taxon-name-part-type="species" reg="lebrijana">lebrijana</tp:taxon-name-part></tp:taxon-name></italic> sp. nov. the distal setae are slightly longer.</p></tp:treatment-sec><tp:treatment-sec sec-type="Description"><title>Description.</title><p>Length of body without antennae and cerci 3.3 (2.9–3.9) mm, antenna 1.26 (1.26–1.31) mm. <bold><italic>Head</italic></bold>. Slightly longer than wider, 1.08 (1.06–1.16) × broader than long, frontal margin convex, lateral margin at point of articulation moderately smooth, posterior margin straight with rounded posterolateral angles. Central rod posteriorly ovoid. Dorsal surface smooth without micropubescence or microsculpture, except for the anterior area of the head between the antennae, which has a scale-like cuticle (Fig. <xref ref-type="fig" rid="F7">7B</xref>). Dorsal surface covered by straight setae not significantly different, few large setae ~ 2.5× longer than normal setae and 0.68× the width of the first antennomer, arranged in 3+3 anteriorly of antennal insertion (Fig. <xref ref-type="fig" rid="F7">7A</xref>), two near the anterior head margin, and three laterally on each side behind the rounded Tömösváry’s organ (~ 21 microns wide) (Fig. <xref ref-type="fig" rid="F7">7A</xref>). Each anterior plate of second maxillae with three proximal setae. External-distal corner of these plates with four sets of sensilla with typical chandelier shape decreasing in size proximally and two elongated setae inserted on conic protuberances, the most posterodistal one with a contiguous tiny tooth. Three terminal protuberances with 1–3 setae plus one large distal sensillum, all with a contiguous tiny tooth. First maxillary palp conical (Fig. <xref ref-type="fig" rid="F8">8</xref>).</p><fig id="F7" position="float" orientation="portrait"><object-id xmlns:xlink="http://www.w3.org/1999/xlink" content-type="doi" xlink:type="simple">10.3897/zookeys.1268.159237.figure7</object-id><object-id xmlns:xlink="http://www.w3.org/1999/xlink" content-type="arpha" xlink:type="simple">E01B60FC-C480-55ED-841D-54DF7C3637FC</object-id><label>Figure 7.</label><caption><p>Head of <italic><tp:taxon-name><tp:taxon-name-part taxon-name-part-type="genus" reg="Hanseniella">Hanseniella</tp:taxon-name-part> <tp:taxon-name-part taxon-name-part-type="species" reg="lebrijana">lebrijana</tp:taxon-name-part></tp:taxon-name></italic> sp. nov. <bold>A</bold>. Anterior dorsal surface of the head showing the base of the antenna, dorsal view (paratype); <bold>B</bold>. Cuticle on the anterior dorsal part of the head between the antennae, dorsal view (paratype). Scale bars: 50 µm.</p></caption><graphic xmlns:xlink="http://www.w3.org/1999/xlink" xlink:href="zookeys-1268-281_article-159237__-g007.jpg" id="oo_1535826.jpg" position="float" orientation="portrait" xlink:type="simple"><uri content-type="original_file" xlink:type="simple">https://binary.pensoft.net/fig/1535826</uri></graphic></fig><fig id="F8" position="float" orientation="portrait"><object-id xmlns:xlink="http://www.w3.org/1999/xlink" content-type="doi" xlink:type="simple">10.3897/zookeys.1268.159237.figure8</object-id><object-id xmlns:xlink="http://www.w3.org/1999/xlink" content-type="arpha" xlink:type="simple">E4866905-8B49-53B0-8C7A-02EA5871DB72</object-id><label>Figure 8.</label><caption><p>Anterior plates of the second maxillae of <italic><tp:taxon-name><tp:taxon-name-part taxon-name-part-type="genus" reg="Hanseniella">Hanseniella</tp:taxon-name-part> <tp:taxon-name-part taxon-name-part-type="species" reg="lebrijana">lebrijana</tp:taxon-name-part></tp:taxon-name></italic> sp. nov. <bold>A</bold>. Surface and setae of the second maxilla. Left half with setae and right half with micro-sculpture of the cuticle, ventral view; <bold>B</bold>. Conical palp of the first maxilla, ventral view. Scale bars: 50 µm (<bold>A</bold>); 10 µm (<bold>B</bold>).</p></caption><graphic xmlns:xlink="http://www.w3.org/1999/xlink" xlink:href="zookeys-1268-281_article-159237__-g008.jpg" id="oo_1535827.jpg" position="float" orientation="portrait" xlink:type="simple"><uri content-type="original_file" xlink:type="simple">https://binary.pensoft.net/fig/1535827</uri></graphic></fig><p><bold><italic>Antennae</italic></bold>. (Fig. <xref ref-type="fig" rid="F9">9</xref>). Long, 0.26–0.35× the length of the body, composed of 25–32 antennomers. Surface of each antennomere with micropubescence except the first, which has a scale-like cuticle (Fig. <xref ref-type="fig" rid="F9">9D</xref>). First antennomere ~ 1.8× wider than longer, with a single distal whorl of five setae. Second antennomere ~ 1.4× wider than longer. From second antennomere and on a single whorl of eight thick and long setae, varying between 7–9, absent on last antennomere. Thick setae from the distal whorl accompanied by thinner and shorter setae from segments 2 and 3, initially with one, gradually and slowly increasing in number up to four or five in the penultimate antennomere. Small trifurcate organ present from antennomeres 2 and 3 onwards. Secondary whorl of setae begins at antennomere 5 with two setae and gradually increases to five or six in the intermediate antennomers and only three in the last ones. Apical antennomere spherical, apex bearing a large sensory organ borne from a small protuberance, composed of a central stalk which yields five slightly longer spiniform processes. One additional similar organ smaller and without protuberance (Fig. <xref ref-type="fig" rid="F9">9</xref>).</p><fig id="F9" position="float" orientation="portrait"><object-id xmlns:xlink="http://www.w3.org/1999/xlink" content-type="doi" xlink:type="simple">10.3897/zookeys.1268.159237.figure9</object-id><object-id xmlns:xlink="http://www.w3.org/1999/xlink" content-type="arpha" xlink:type="simple">931B6B56-A076-5195-A372-965022986901</object-id><label>Figure 9.</label><caption><p>Antennae of <italic><tp:taxon-name><tp:taxon-name-part taxon-name-part-type="genus" reg="Hanseniella">Hanseniella</tp:taxon-name-part> <tp:taxon-name-part taxon-name-part-type="species" reg="lebrijana">lebrijana</tp:taxon-name-part></tp:taxon-name></italic> sp. nov. <bold>A, B</bold>. Intermediate segments (ventral and dorsal respectively); <bold>C</bold>. Last segment, dorsal view; <bold>D</bold>. Basal antennal segments, dorsal view. Scale bar: 20 µm</p></caption><graphic xmlns:xlink="http://www.w3.org/1999/xlink" xlink:href="zookeys-1268-281_article-159237__-g009.jpg" id="oo_1535828.jpg" position="float" orientation="portrait" xlink:type="simple"><uri content-type="original_file" xlink:type="simple">https://binary.pensoft.net/fig/1535828</uri></graphic></fig><p><bold><italic>Tergites</italic></bold>. (Figs <xref ref-type="fig" rid="F10">10</xref>, <xref ref-type="fig" rid="F11">11</xref>, Table <xref ref-type="table" rid="T7">7</xref>) Cuticle with smooth surface, covered in micropubescence. First tergite rudimentary, with only two central setae and very sparse pubescence in a scaly pattern. From second tergite onwards: 0.33–0.5 anterior surface without setae, only with micropubescence or microtrichiae; 0.1 anterior surface of the tergites with microtrichiae in a scaly arrangement and with a well-marked irregular line. Four types of setae of different length present on tergites: (i) small and similar in size, covering the tergal dorsal surface; (ii) ~ 2× as large as the anterior type, sparsely present on the posterior margin; (iii) ~ 1.5× larger than the large marginal ones, located on the posterolateral corners except on tergites 1, 14, and 15; (iv) Macrochaetae in segments 2–4, 6–7, and 9, ~ 2.0× larger than the anterior type. Tergites 6, 9, and 12 longest (less rectangular and squarer) and more setose.</p><fig id="F10" position="float" orientation="portrait"><object-id xmlns:xlink="http://www.w3.org/1999/xlink" content-type="doi" xlink:type="simple">10.3897/zookeys.1268.159237.figure10</object-id><object-id xmlns:xlink="http://www.w3.org/1999/xlink" content-type="arpha" xlink:type="simple">00914ADA-D9CC-5378-8AE4-B93CDD0C05A6</object-id><label>Figure 10.</label><caption><p>Tergites of <italic><tp:taxon-name><tp:taxon-name-part taxon-name-part-type="genus" reg="Hanseniella">Hanseniella</tp:taxon-name-part> <tp:taxon-name-part taxon-name-part-type="species" reg="lebrijana">lebrijana</tp:taxon-name-part></tp:taxon-name></italic> sp. nov. <bold>A</bold>. First rudimentary tergite and part of second tergite, dorsal view (holotype); <bold>B</bold>. Second tergite left half, dorsal view (holotype); <bold>C</bold>. First four tergites, dorsal view (holotype). Scale bars: 20 µm (<bold>A</bold>); 100 µm (<bold>B, C</bold>).</p></caption><graphic xmlns:xlink="http://www.w3.org/1999/xlink" xlink:href="zookeys-1268-281_article-159237__-g010.jpg" id="oo_1535829.jpg" position="float" orientation="portrait" xlink:type="simple"><uri content-type="original_file" xlink:type="simple">https://binary.pensoft.net/fig/1535829</uri></graphic></fig><fig id="F11" position="float" orientation="portrait"><object-id xmlns:xlink="http://www.w3.org/1999/xlink" content-type="doi" xlink:type="simple">10.3897/zookeys.1268.159237.figure11</object-id><object-id xmlns:xlink="http://www.w3.org/1999/xlink" content-type="arpha" xlink:type="simple">35D9C26B-3CB1-59FA-81F1-4664BA33DA1D</object-id><label>Figure 11.</label><caption><p>Last tergites of <italic><tp:taxon-name><tp:taxon-name-part taxon-name-part-type="genus" reg="Hanseniella">Hanseniella</tp:taxon-name-part> <tp:taxon-name-part taxon-name-part-type="species" reg="lebrijana">lebrijana</tp:taxon-name-part></tp:taxon-name></italic> sp. nov. holotype <bold>A</bold>. Left upper half of the last tergite, dorsal view; <bold>B</bold>. Last tergite near the base of the cerci, dorsal view; <bold>C</bold>. Last tergites, dorsal view. Scale bars: 100 µm.</p></caption><graphic xmlns:xlink="http://www.w3.org/1999/xlink" xlink:href="zookeys-1268-281_article-159237__-g011.jpg" id="oo_1535830.jpg" position="float" orientation="portrait" xlink:type="simple"><uri content-type="original_file" xlink:type="simple">https://binary.pensoft.net/fig/1535830</uri></graphic></fig><table-wrap id="T7" position="float" orientation="portrait"><label>Table 7.</label><caption><p>Description of tergites and number of tergal setae of <italic><tp:taxon-name><tp:taxon-name-part taxon-name-part-type="genus" reg="Hanseniella">Hanseniella</tp:taxon-name-part> <tp:taxon-name-part taxon-name-part-type="species" reg="lebrijana">lebrijana</tp:taxon-name-part></tp:taxon-name></italic> sp. nov. Measurements of the holotype and paratypes.</p></caption><table><tbody><tr><th rowspan="1" colspan="1">Tergite</th><th rowspan="1" colspan="1">Shape</th><th rowspan="1" colspan="1">Posterior margin</th><th rowspan="1" colspan="1">Total number of setae</th><th rowspan="1" colspan="1">Setae in the posterior margin</th></tr><tr><td rowspan="1" colspan="1">2</td><td rowspan="1" colspan="1">Semicircular</td><td rowspan="1" colspan="1">Slightly convex</td><td rowspan="1" colspan="1">67 (78–75)</td><td rowspan="1" colspan="1">18 (28–24)</td></tr><tr><td rowspan="1" colspan="1">3</td><td rowspan="1" colspan="1">Semicircular</td><td rowspan="1" colspan="1">Almost straight</td><td rowspan="1" colspan="1">113 (131–106)</td><td rowspan="1" colspan="1">28 (40–32)</td></tr><tr><td rowspan="1" colspan="1">4</td><td rowspan="1" colspan="1">Subrectangular</td><td rowspan="1" colspan="1">Slightly concave</td><td rowspan="1" colspan="1">127 (134–99)</td><td rowspan="1" colspan="1">40 (43–33)</td></tr><tr><td rowspan="1" colspan="1">5</td><td rowspan="1" colspan="1">Subrectangular</td><td rowspan="1" colspan="1">Slightly concave</td><td rowspan="1" colspan="1">87 (93–72)</td><td rowspan="1" colspan="1">34 (35–32)</td></tr><tr><td rowspan="1" colspan="1">6</td><td rowspan="1" colspan="1">Subrectangular</td><td rowspan="1" colspan="1">Slightly concave</td><td rowspan="1" colspan="1">183 (217–151)</td><td rowspan="1" colspan="1">45 (41–40)</td></tr><tr><td rowspan="1" colspan="1">7</td><td rowspan="1" colspan="1">Subrectangular</td><td rowspan="1" colspan="1">Slightly concave</td><td rowspan="1" colspan="1">153 (186–138)</td><td rowspan="1" colspan="1">43 (47–36)</td></tr><tr><td rowspan="1" colspan="1">8</td><td rowspan="1" colspan="1">Subrectangular</td><td rowspan="1" colspan="1">Slightly concave</td><td rowspan="1" colspan="1">99 (102–93)</td><td rowspan="1" colspan="1">36 (36–32)</td></tr><tr><td rowspan="1" colspan="1">9</td><td rowspan="1" colspan="1">Subrectangular</td><td rowspan="1" colspan="1">Slightly concave</td><td rowspan="1" colspan="1">185 (236–170)</td><td rowspan="1" colspan="1">44 (45–42)</td></tr><tr><td rowspan="1" colspan="1">10</td><td rowspan="1" colspan="1">Subrectangular</td><td rowspan="1" colspan="1">Slightly concave</td><td rowspan="1" colspan="1">160 (173–134)</td><td rowspan="1" colspan="1">42 (45–41)</td></tr><tr><td rowspan="1" colspan="1">11</td><td rowspan="1" colspan="1">Subrectangular</td><td rowspan="1" colspan="1">Slightly concave</td><td rowspan="1" colspan="1">90 (108–82)</td><td rowspan="1" colspan="1">33 (38–33)</td></tr><tr><td rowspan="1" colspan="1">12</td><td rowspan="1" colspan="1">Subrectangular</td><td rowspan="1" colspan="1">Slightly concave</td><td rowspan="1" colspan="1">182 (222–170)</td><td rowspan="1" colspan="1">49 (49–48)</td></tr><tr><td rowspan="1" colspan="1">13</td><td rowspan="1" colspan="1">Subrectangular</td><td rowspan="1" colspan="1">Slightly concave</td><td rowspan="1" colspan="1">129 (140–116)</td><td rowspan="1" colspan="1">43 (42–38)</td></tr><tr><td rowspan="1" colspan="1">14</td><td rowspan="1" colspan="1">Subrectangular</td><td rowspan="1" colspan="1">Slightly concave</td><td rowspan="1" colspan="1">134 (159–122)</td><td rowspan="1" colspan="1">38 (40–40)</td></tr><tr><td rowspan="1" colspan="1">15</td><td rowspan="1" colspan="1">Subquadrate</td><td rowspan="1" colspan="1">Convex between cerci</td><td rowspan="1" colspan="1">64 (100–42)</td><td rowspan="1" colspan="1">15 (31–15)</td></tr></tbody></table></table-wrap><p><bold><italic>Legs</italic></bold>. (Figs <xref ref-type="fig" rid="F12">12</xref>, <xref ref-type="fig" rid="F13">13C</xref>). First pair of legs composed of four segments. First podomere subrectangular, ~ 1.4× longer than wide, covered with micropubescence and ~ 4 posteroventral setae. Second podomere trapezoidal, ~ 1.3× longer than wide, with scale-like cuticle, surface with micropubescence on posterior face with 13 or 14 setae and three ventral setae, two of them stronger and larger than the rest. Third podomere subtrapezoidal, ~ 1.4× longer than wide, with ~ 4 posterodorsal and three slightly larger dorsal setae. Fourth podomere elongated, ~ 4.8× longer than wide, covered uniformly with microtrichiae, with ~ 17–19 setae arranged in six rows (only 15 visible in the Fig. <xref ref-type="fig" rid="F12">12</xref>), ventral and distal ones larger. Anterior claw mostly straight, ~ 2× as large as the posterior, posterior claw slender and slightly arched, frontal setae short, ~ 0.5× the length of the anterior claw. 12<sup>th</sup> pair of legs with all podomeres with the anterior surface uniformly covered with micropubescence. First podomere subtriangular, ~ 1.4× wider than long, with ~ 3 setae on anterior face. Second podomere subtriangular, ~ 1.3× longer than wide, anterior face with ~ 12–14 setae of similar size and two ventral setae. Third podomere trapezoidal, ~ 1.1× wider than long, with ~ 4–6 anterior and 7–8 dorsal setae in two rows, dorsal setae larger. Fourth podomere subrectangular, ~ 1.8× longer than wide, with ~ 5 anterior setae, four or five posterior setae, two or three ventral setae, six or seven dorsal setae, the dorsal and posterior setae larger than the others, nearly twice as large. Fifth podomere elongated, ~ 4.4× longer than wide, with ~ 22-24 setae arranged in six longitudinal rows. Claws thick, arched, and subequal in size, frontal seta ~1/2 the length of the claws.</p><fig id="F12" position="float" orientation="portrait"><object-id xmlns:xlink="http://www.w3.org/1999/xlink" content-type="doi" xlink:type="simple">10.3897/zookeys.1268.159237.figure12</object-id><object-id xmlns:xlink="http://www.w3.org/1999/xlink" content-type="arpha" xlink:type="simple">EF482819-FAAC-5583-B91B-99C2443B74CA</object-id><label>Figure 12.</label><caption><p>Legs of <italic><tp:taxon-name><tp:taxon-name-part taxon-name-part-type="genus" reg="Hanseniella">Hanseniella</tp:taxon-name-part> <tp:taxon-name-part taxon-name-part-type="species" reg="lebrijana">lebrijana</tp:taxon-name-part></tp:taxon-name></italic> sp. nov. <bold>A</bold>. Posterior view of first left leg; <bold>B</bold>. Anterior view of claws on the first pair of legs (holotype); <bold>C</bold>. Anterior view of claws on the last pair of legs (paratype). Scale bars: 100 µm (<bold>A</bold>); 20 µm (<bold>B</bold>); 50 µm (<bold>C</bold>).</p></caption><graphic xmlns:xlink="http://www.w3.org/1999/xlink" xlink:href="zookeys-1268-281_article-159237__-g012.jpg" id="oo_1535831.jpg" position="float" orientation="portrait" xlink:type="simple"><uri content-type="original_file" xlink:type="simple">https://binary.pensoft.net/fig/1535831</uri></graphic></fig><fig id="F13" position="float" orientation="portrait"><object-id xmlns:xlink="http://www.w3.org/1999/xlink" content-type="doi" xlink:type="simple">10.3897/zookeys.1268.159237.figure13</object-id><object-id xmlns:xlink="http://www.w3.org/1999/xlink" content-type="arpha" xlink:type="simple">BA3DF536-3603-56A3-87CF-EDDA44360004</object-id><label>Figure 13.</label><caption><p>Legs and ventral surface of <italic><tp:taxon-name><tp:taxon-name-part taxon-name-part-type="genus" reg="Hanseniella">Hanseniella</tp:taxon-name-part> <tp:taxon-name-part taxon-name-part-type="species" reg="lebrijana">lebrijana</tp:taxon-name-part></tp:taxon-name></italic> sp. nov. paratype. <bold>A</bold>. Dorsal view of apex of the cerci; <bold>B</bold>. Male organ; <bold>C</bold>. Ventral view of cerci and last pair of legs; <bold>D</bold>. Styli; <bold>E</bold>. Dorsal view of sense calicles. Scale bars: 10 µm (<bold>A, D, E</bold>); 50 µm (<bold>B</bold>); 100 µm (<bold>C</bold>).</p></caption><graphic xmlns:xlink="http://www.w3.org/1999/xlink" xlink:href="zookeys-1268-281_article-159237__-g013.jpg" id="oo_1535832.jpg" position="float" orientation="portrait" xlink:type="simple"><uri content-type="original_file" xlink:type="simple">https://binary.pensoft.net/fig/1535832</uri></graphic></fig><p><bold><italic>Ventral surface</italic></bold>. Membranous and mostly granular in appearance, apart from the coxal sacs and styli. Sclerite near coxal sacs presents on every pair of legs except the first, of varying size with ~ 3–17 setae. Smallest near the second and last pair of legs. Last segment ventrally with micropubescence and ~ 18 setae. Last segment covering partially the base of the cerci ventrally. <bold><italic>Coxal sacs</italic></bold>. (Fig. <xref ref-type="fig" rid="F13">13B</xref>). Fully developed only near the bases of legs 3–9, composed of two sclerites resembling the stomata of a plant, surface bearing micropubescence, distal sclerite relative to the base leg with ~ 4 setae, proximal sclerite with ~ 2. On pairs of legs 10 and 11, instead of a coxal sac, there is an elongated small sclerite with ~ 2-3 setae, and on leg 2, sclerite is circular with ~ 4-5 setae. <bold><italic>Male organs</italic></bold> (Fig. <xref ref-type="fig" rid="F13">13B</xref>) simple, two contiguous semicircular sclerites covered with micropubescence, each with a row of inconspicuous setae directed medially, plus a few scattered hairs outside these rows.</p><p><bold><italic>Styli</italic></bold>. (Fig. <xref ref-type="fig" rid="F13">13D</xref>) Elongated with micropubescence, apically with a large conical seta along with another smaller seta. Larger seta 2.5× size of small one. <bold><italic>Sense calicles</italic></bold>. (Fig. <xref ref-type="fig" rid="F13">13E</xref>) Pit margin surrounded by simple and some branched setae. Sensory seta with a wide base, inserted in the middle of the cavity, as long as the cerci in length. <bold><italic>Cerci</italic></bold>. (Fig. <xref ref-type="fig" rid="F13">13A, C</xref>) Conical and with micropubescence, 2.4–3.2× longer than broad. Surface covered by 81 (60–99) setae, distal ones slightly longer than proximal. 20-25% basal portion glabrous but with micropubescence, apical 15% portion glabrous without any micropubescence. Apical setae 0.59–0.74× width of cerci. Smaller outer seta 0.33 as long as the apical seta.</p></tp:treatment-sec><tp:treatment-sec sec-type="Distribution"><title>Distribution.</title><p>Currently only reported in the municipalities of Girón and Lebrija in the department of Santander in Colombia.</p></tp:treatment-sec><tp:treatment-sec sec-type="Etymology"><title>Etymology.</title><p>The specific epithet lebrijana refers to the municipality of Lebrija, Santander, Colombia, where the type material was collected. The name is formed as an adjective derived from the toponym, in the feminine form, in agreement with the gender of the genus <italic><tp:taxon-name><tp:taxon-name-part taxon-name-part-type="genus" reg="Hanseniella">Hanseniella</tp:taxon-name-part></tp:taxon-name></italic>.</p></tp:treatment-sec><tp:treatment-sec sec-type="Remarks"><title>Remarks.</title><p>This species has also been detected in paprika crops [<italic><tp:taxon-name><tp:taxon-name-part taxon-name-part-type="genus" reg="Capsicum">Capsicum</tp:taxon-name-part> <tp:taxon-name-part taxon-name-part-type="species" reg="annuum">annuum</tp:taxon-name-part></tp:taxon-name></italic> (L.) (<tp:taxon-name><tp:taxon-name-part taxon-name-part-type="family" reg="Solanaceae">Solanaceae</tp:taxon-name-part></tp:taxon-name>)] (Montes-Rodríguez, pers. obs.).</p></tp:treatment-sec></tp:taxon-treatment>
