# Supplementary material for: Morphological and molecular identification of symphylans (Myriapoda, Symphyla) from Colombian pineapple crops, with descriptions of two new species
Source: Zookeys. 2026 Feb 10;1268:281–324. doi: 10.3897/zookeys.1268.159237 (PMC12914262; doi:10.3897/zookeys.1268.159237)
Supplement: XML Treatment for Hanseniella chocoita [file zookeys.1268.159237-treatment3.xml]

<!DOCTYPE tp:taxon-treatment
  PUBLIC "-//TaxonX//DTD Taxonomic Treatment Publishing DTD v0 20100105//EN" "tax-treatment-NSO.dtd">
<tp:taxon-treatment xmlns:tp="http://www.plazi.org/taxpub"><tp:treatment-meta><kwd-group><label>Taxon classification</label><kwd>
                  <named-content content-type="kingdom">Animalia</named-content>
                </kwd><kwd>
                  <named-content content-type="order">Symphyla</named-content>
                </kwd><kwd>
                  <named-content content-type="family">Scutigerellidae</named-content>
                </kwd></kwd-group><mixed-citation publication-type="journal"><person-group><name><surname>Montes-Rodríguez</surname><given-names>José Mauricio</given-names></name><name><surname>Holguin</surname><given-names>Claudia M.</given-names></name><name><surname>Parra-Gómez</surname><given-names>Antonio</given-names></name><name><surname>Marchant</surname><given-names>Sergio</given-names></name></person-group><article-title>Morphological and molecular identification of symphylans (<tp:taxon-name><tp:taxon-name-part taxon-name-part-type="subphylum" reg="Myriapoda">Myriapoda</tp:taxon-name-part></tp:taxon-name>, <tp:taxon-name><tp:taxon-name-part taxon-name-part-type="class" reg="Symphyla">Symphyla</tp:taxon-name-part></tp:taxon-name>) from Colombian pineapple crops, with descriptions of two new species</article-title><source>Zookeys</source><day>10</day><month>02</month><year>2026</year><volume>1268</volume><fpage>281</fpage><lpage>324</lpage><pub-id pub-id-type="doi">10.3897/zookeys.1268.159237</pub-id></mixed-citation></tp:treatment-meta><tp:nomenclature><tp:taxon-name><object-id xmlns:xlink="http://www.w3.org/1999/xlink" content-type="arpha" xlink:type="simple">5EF2E4AA-DF3E-59F5-B67C-8047302166B1</object-id>
                        		<tp:taxon-name-part taxon-name-part-type="genus" reg="Hanseniella">Hanseniella</tp:taxon-name-part> <tp:taxon-name-part taxon-name-part-type="species" reg="chocoita">chocoita</tp:taxon-name-part>
                        	
                        		<object-id xmlns:xlink="http://www.w3.org/1999/xlink" content-type="zoobank" xlink:type="simple">https://zoobank.org/613DE0EB-7CD1-4862-BDD8-17CE19E8630E</object-id>
                        	</tp:taxon-name><tp:taxon-status xmlns:xlink="http://www.w3.org/1999/xlink" xlink:type="simple">sp. nov.</tp:taxon-status><xref ref-type="fig" rid="F14">Figs 14</xref><xref ref-type="fig" rid="F15">, 15</xref><xref ref-type="fig" rid="F16">, 16</xref><xref ref-type="fig" rid="F17">, 17</xref><xref ref-type="fig" rid="F18">, 18</xref><xref ref-type="fig" rid="F19">, 19</xref></tp:nomenclature><tp:treatment-sec sec-type="Type material"><title>Type material.</title><p><bold><italic>Holotype</italic></bold> • male (<abbrev xmlns:xlink="http://www.w3.org/1999/xlink" content-type="institution" xlink:title="Colección Taxonómica Nacional de Insectos “Luís María Murillo”, Bogotá, Colombia" xlink:type="simple">CTNI</abbrev>-10574a), <bold>Colombia</bold>: Santander, Girón, Vereda Chocoita, manual collection in pineapple farming, 850 m a.s.l., <named-content xmlns:xlink="http://www.w3.org/1999/xlink" content-type="dwc:verbatimCoordinates" xlink:type="simple">6.9867, -73.1628</named-content>, 15-IX-2020. J. Montes-Rodríguez. <bold><italic>Paratypes</italic></bold> • 2 females, 1 male (<abbrev xmlns:xlink="http://www.w3.org/1999/xlink" content-type="institution" xlink:title="Colección Taxonómica Nacional de Insectos “Luís María Murillo”, Bogotá, Colombia" xlink:type="simple">CTNI</abbrev>-10574 b-d) same data as for holotype; • 2 females, 1 male (<abbrev xmlns:xlink="http://www.w3.org/1999/xlink" content-type="institution" xlink:title="Colección Taxonómica Nacional de Insectos “Luís María Murillo”, Bogotá, Colombia" xlink:type="simple">CTNI</abbrev> 10412 a-c) <bold>Colombia</bold>: Santander, Girón, Vereda Chocoita, manual collection in pineapple farming, 850 m a.s.l., <named-content xmlns:xlink="http://www.w3.org/1999/xlink" content-type="dwc:verbatimCoordinates" xlink:type="simple">6.9867, -73.1628</named-content>, 15-VIII-2020. J. Montes-Rodríguez.</p></tp:treatment-sec><tp:treatment-sec sec-type="Diagnosis"><title>Diagnosis.</title><p><italic><tp:taxon-name><tp:taxon-name-part taxon-name-part-type="genus" reg="Hanseniella">Hanseniella</tp:taxon-name-part> <tp:taxon-name-part taxon-name-part-type="species" reg="chocoita">chocoita</tp:taxon-name-part></tp:taxon-name></italic> sp. nov. shares the same pattern of macrochaetae on tergites 2–4, 6–7, and 9 with <italic><tp:taxon-name><tp:taxon-name-part taxon-name-part-type="genus" reg="Hanseniella">H.</tp:taxon-name-part> <tp:taxon-name-part taxon-name-part-type="species" reg="aculeata">aculeata</tp:taxon-name-part></tp:taxon-name></italic> Jupeau, 1954, <italic><tp:taxon-name><tp:taxon-name-part taxon-name-part-type="genus" reg="Hanseniella">H.</tp:taxon-name-part> <tp:taxon-name-part taxon-name-part-type="species" reg="afromontana">afromontana</tp:taxon-name-part></tp:taxon-name></italic> Scheller, 1954, <italic><tp:taxon-name><tp:taxon-name-part taxon-name-part-type="genus" reg="Hanseniella">H.</tp:taxon-name-part> <tp:taxon-name-part taxon-name-part-type="species" reg="armigera">armigera</tp:taxon-name-part></tp:taxon-name></italic> Scheller, 1961, <italic><tp:taxon-name><tp:taxon-name-part taxon-name-part-type="genus" reg="Hanseniella">H.</tp:taxon-name-part> <tp:taxon-name-part taxon-name-part-type="species" reg="caldaria">caldaria</tp:taxon-name-part></tp:taxon-name></italic> (Hansen, 1903), <italic><tp:taxon-name><tp:taxon-name-part taxon-name-part-type="genus" reg="Hanseniella">H.</tp:taxon-name-part> <tp:taxon-name-part taxon-name-part-type="species" reg="colombiana">colombiana</tp:taxon-name-part></tp:taxon-name></italic> Juberthie-Jupeau &amp; Réveillet, 1997, <italic><tp:taxon-name><tp:taxon-name-part taxon-name-part-type="genus" reg="Hanseniella">H.</tp:taxon-name-part> <tp:taxon-name-part taxon-name-part-type="species" reg="conisetosa">conisetosa</tp:taxon-name-part></tp:taxon-name></italic> Scheller, 1971, <italic><tp:taxon-name><tp:taxon-name-part taxon-name-part-type="genus" reg="Hanseniella">H.</tp:taxon-name-part> <tp:taxon-name-part taxon-name-part-type="species" reg="echinata">echinata</tp:taxon-name-part></tp:taxon-name></italic> Adam &amp; Burtel, 1956, <italic><tp:taxon-name><tp:taxon-name-part taxon-name-part-type="genus" reg="Hanseniella">H.</tp:taxon-name-part> <tp:taxon-name-part taxon-name-part-type="species" reg="ghanensis">ghanensis</tp:taxon-name-part></tp:taxon-name></italic> Belfield, 1988, <italic><tp:taxon-name><tp:taxon-name-part taxon-name-part-type="genus" reg="Hanseniella">H.</tp:taxon-name-part> <tp:taxon-name-part taxon-name-part-type="species" reg="guimaraensis">guimaraensis</tp:taxon-name-part></tp:taxon-name></italic> Scheller, 2007, <italic><tp:taxon-name><tp:taxon-name-part taxon-name-part-type="genus" reg="Hanseniella">H.</tp:taxon-name-part> <tp:taxon-name-part taxon-name-part-type="species" reg="hortulana">hortulana</tp:taxon-name-part></tp:taxon-name></italic> Scheller, 1971, <italic><tp:taxon-name><tp:taxon-name-part taxon-name-part-type="genus" reg="Hanseniella">H.</tp:taxon-name-part> <tp:taxon-name-part taxon-name-part-type="species" reg="incompta">incompta</tp:taxon-name-part></tp:taxon-name></italic> Scheller, 1971, <italic><tp:taxon-name><tp:taxon-name-part taxon-name-part-type="genus" reg="Hanseniella">H.</tp:taxon-name-part> <tp:taxon-name-part taxon-name-part-type="species" reg="ivorensis">ivorensis</tp:taxon-name-part></tp:taxon-name></italic> Juberthie-Jupeau &amp; Kehe, 1978, <italic><tp:taxon-name><tp:taxon-name-part taxon-name-part-type="genus" reg="Hanseniella">H.</tp:taxon-name-part> <tp:taxon-name-part taxon-name-part-type="species" reg="lebrijana">lebrijana</tp:taxon-name-part></tp:taxon-name></italic> sp. nov. Montes, Parra-Gómez, Holguín &amp; Marchant, 2025, <italic><tp:taxon-name><tp:taxon-name-part taxon-name-part-type="genus" reg="Hanseniella">H.</tp:taxon-name-part> <tp:taxon-name-part taxon-name-part-type="species" reg="lucifuga">lucifuga</tp:taxon-name-part></tp:taxon-name></italic> Scheller, 1961, <italic><tp:taxon-name><tp:taxon-name-part taxon-name-part-type="genus" reg="Hanseniella">H.</tp:taxon-name-part> <tp:taxon-name-part taxon-name-part-type="species" reg="milloti">milloti</tp:taxon-name-part></tp:taxon-name></italic> Aubrey &amp; Masson, 1953, <italic><tp:taxon-name><tp:taxon-name-part taxon-name-part-type="genus" reg="Hanseniella">H.</tp:taxon-name-part> <tp:taxon-name-part taxon-name-part-type="species" reg="modesta">modesta</tp:taxon-name-part></tp:taxon-name></italic> Aubrey &amp; Masson, 1953, <italic><tp:taxon-name><tp:taxon-name-part taxon-name-part-type="genus" reg="Hanseniella">H.</tp:taxon-name-part> <tp:taxon-name-part taxon-name-part-type="species" reg="montana">montana</tp:taxon-name-part></tp:taxon-name></italic> Scheller, 1971, <italic><tp:taxon-name><tp:taxon-name-part taxon-name-part-type="genus" reg="Hanseniella">H.</tp:taxon-name-part> <tp:taxon-name-part taxon-name-part-type="species" reg="orientalis">orientalis</tp:taxon-name-part></tp:taxon-name></italic> (Hansen, 1903), <italic><tp:taxon-name><tp:taxon-name-part taxon-name-part-type="genus" reg="Hanseniella">H.</tp:taxon-name-part> <tp:taxon-name-part taxon-name-part-type="species" reg="remyi">remyi</tp:taxon-name-part></tp:taxon-name></italic> Aubrey &amp; Masson, 1953, <italic><tp:taxon-name><tp:taxon-name-part taxon-name-part-type="genus" reg="Hanseniella">H.</tp:taxon-name-part> <tp:taxon-name-part taxon-name-part-type="species" reg="similis">similis</tp:taxon-name-part></tp:taxon-name></italic> Scheller, 1961 and <italic><tp:taxon-name><tp:taxon-name-part taxon-name-part-type="genus" reg="Hanseniella">H.</tp:taxon-name-part> <tp:taxon-name-part taxon-name-part-type="species" reg="unguiculata">unguiculata</tp:taxon-name-part></tp:taxon-name></italic> (Hansen, 1903). It differs from them by the following combination of characters: body length 3.4–4.4; distinct central rod on head; first maxillary palp with the apex divided into three tips, central tip broader than flanking ones; surface of antennomeres 4 and 5 with scaly pattern mixed with micropubescence; antennae with three whorls maximum, simple setae of varying size and small trifurcate organs; apical antennomere with usual stalk organ, plus a smaller one; first rudimentary tergite with four or five setae; posterior margin of tergite 2 slightly convex, in tergite 3 mostly straight, in tergites 13 or 14 sightly concave; anterior margin of all tergites glabrous, with pattern of transverse arched mixed with micropubescence; sclerites near coxal sacs with simple setae; first pair of legs with posterior claw straight and subulate, and frontal setae short and lanceolate; 12<sup>th</sup> pair of legs with anterior claw with proximal half thick, posterior portion moderately arched and relatively broad, tip acuminate; styli with two setae, with smaller setae arising from a tiny conical protuberance at the apex of styli; cerci setose, bearing simple setae and with a significant basal portion glabrous and with micropubescence. It can also be differentiated from the most similar species by markedly different size and shape of claws of the 12<sup>th</sup> pair of legs in <italic><tp:taxon-name><tp:taxon-name-part taxon-name-part-type="genus" reg="Hanseniella">H.</tp:taxon-name-part> <tp:taxon-name-part taxon-name-part-type="species" reg="chocoita">chocoita</tp:taxon-name-part></tp:taxon-name></italic> sp. nov., while similar in size in <italic><tp:taxon-name><tp:taxon-name-part taxon-name-part-type="genus" reg="Hanseniella">H.</tp:taxon-name-part> <tp:taxon-name-part taxon-name-part-type="species" reg="aculeata">aculeata</tp:taxon-name-part></tp:taxon-name></italic>. A greater number of setae on the cerci (75–106), while <italic><tp:taxon-name><tp:taxon-name-part taxon-name-part-type="genus" reg="Hanseniella">H.</tp:taxon-name-part> <tp:taxon-name-part taxon-name-part-type="species" reg="montana">montana</tp:taxon-name-part></tp:taxon-name></italic> has fewer than 20. The length of the cerci of <italic><tp:taxon-name><tp:taxon-name-part taxon-name-part-type="genus" reg="Hanseniella">H.</tp:taxon-name-part> <tp:taxon-name-part taxon-name-part-type="species" reg="hortulana">hortulana</tp:taxon-name-part></tp:taxon-name></italic> and <italic><tp:taxon-name><tp:taxon-name-part taxon-name-part-type="genus" reg="Hanseniella">H.</tp:taxon-name-part> <tp:taxon-name-part taxon-name-part-type="species" reg="armigera">armigera</tp:taxon-name-part></tp:taxon-name></italic> is 4× longer than wide, while in <italic><tp:taxon-name><tp:taxon-name-part taxon-name-part-type="genus" reg="Hanseniella">H.</tp:taxon-name-part> <tp:taxon-name-part taxon-name-part-type="species" reg="chocoita">chocoita</tp:taxon-name-part></tp:taxon-name></italic> sp. nov. it is less than 3.17. <italic><tp:taxon-name><tp:taxon-name-part taxon-name-part-type="genus" reg="Hanseniella">Hanseniella</tp:taxon-name-part> <tp:taxon-name-part taxon-name-part-type="species" reg="similis">similis</tp:taxon-name-part></tp:taxon-name></italic> in the equiangular trapezoidal shape of the third tergite, whereas in <italic><tp:taxon-name><tp:taxon-name-part taxon-name-part-type="genus" reg="Hanseniella">H.</tp:taxon-name-part> <tp:taxon-name-part taxon-name-part-type="species" reg="chocoita">chocoita</tp:taxon-name-part></tp:taxon-name></italic> sp. nov. it is subrectangular. It differs from <italic><tp:taxon-name><tp:taxon-name-part taxon-name-part-type="genus" reg="Hanseniella">Hanseniella</tp:taxon-name-part> <tp:taxon-name-part taxon-name-part-type="species" reg="milloti">milloti</tp:taxon-name-part></tp:taxon-name></italic> in the shape of its cerci, which is relatively shorter and has fewer and longer setae than <italic><tp:taxon-name><tp:taxon-name-part taxon-name-part-type="genus" reg="Hanseniella">H.</tp:taxon-name-part> <tp:taxon-name-part taxon-name-part-type="species" reg="chocoita">chocoita</tp:taxon-name-part></tp:taxon-name></italic> sp. nov. and differs from <italic><tp:taxon-name><tp:taxon-name-part taxon-name-part-type="genus" reg="Hanseniella">H.</tp:taxon-name-part> <tp:taxon-name-part taxon-name-part-type="species" reg="incompta">incompta</tp:taxon-name-part></tp:taxon-name></italic> in the tip of the maxillary palp, which is divided in <italic><tp:taxon-name><tp:taxon-name-part taxon-name-part-type="genus" reg="Hanseniella">H.</tp:taxon-name-part> <tp:taxon-name-part taxon-name-part-type="species" reg="chocoita">chocoita</tp:taxon-name-part></tp:taxon-name></italic> sp. nov. and continuous in <italic><tp:taxon-name><tp:taxon-name-part taxon-name-part-type="genus" reg="Hanseniella">H.</tp:taxon-name-part> <tp:taxon-name-part taxon-name-part-type="species" reg="incompta">incompta</tp:taxon-name-part></tp:taxon-name></italic>.</p></tp:treatment-sec><tp:treatment-sec sec-type="Description"><title>Description.</title><p>Length of body without antennae and cerci 3.4 (3.4–4.4) mm, antenna 1.15–1.37 (1.15–1.71). <bold><italic>Head</italic></bold>. Slightly longer than wider, 1.01 (1.01–1.17) × broader than long, frontal margin convex, lateral margin at point of articulation smooth, posterior margin straight with rounded posterolateral angles (Fig. <xref ref-type="fig" rid="F14">14A</xref>). Central rod ovoid posteriorly (Fig. <xref ref-type="fig" rid="F14">14D</xref>). Dorsal surface smooth without micropubescence or microsculpture, except for the anterior area of the head between the antennae, which has a scale-like cuticle. Dorsal surface covered by straight setae not significantly different, few large setae ~ 2.0× longer than normal setae and 0.50× the width of the first antennomer, arranged in 3+3 anteriorly of antennal insertion, four on the anterior margin of the head, four near the anterior margin and three laterally on each side behind the rounded Tömösváry’s organ. Area around Tömösváry’s organ granular in texture (Fig. <xref ref-type="fig" rid="F14">14C</xref>). Each anterior plate of the second maxillae with two proximal setae. External-distal corner of these plates with four or five sets of sensilla with typical chandelier shape decreasing in size proximally and two elongated setae inserted on conic protuberances. Three terminal protuberances with 1–3 setae plus a single large distal sensillum, the two medial protuberances with a contiguous tiny tooth (Fig. <xref ref-type="fig" rid="F15">15</xref>). First maxillary palp conical with the apex divided into three tips, central tip broader than flanking ones (Fig. <xref ref-type="fig" rid="F14">14B</xref>).</p><fig id="F14" position="float" orientation="portrait"><object-id xmlns:xlink="http://www.w3.org/1999/xlink" content-type="doi" xlink:type="simple">10.3897/zookeys.1268.159237.figure14</object-id><object-id xmlns:xlink="http://www.w3.org/1999/xlink" content-type="arpha" xlink:type="simple">C677C6CE-9319-5665-A333-9C596E01946B</object-id><label>Figure 14.</label><caption><p>Head of <italic><tp:taxon-name><tp:taxon-name-part taxon-name-part-type="genus" reg="Hanseniella">Hanseniella</tp:taxon-name-part> <tp:taxon-name-part taxon-name-part-type="species" reg="chocoita">chocoita</tp:taxon-name-part></tp:taxon-name></italic> sp. nov. <bold>A</bold>. Dorsal view of the head and first tergites (holotype); <bold>B</bold>. Conical maxillary palp (paratype); <bold>C</bold>. Side view of the head showing Tömösváry’s organ (paratype); <bold>D</bold>. Dorsal surface and regular setae of head (holotype). Scale bar: 50 µm.</p></caption><graphic xmlns:xlink="http://www.w3.org/1999/xlink" xlink:href="zookeys-1268-281_article-159237__-g014.jpg" id="oo_1535833.jpg" position="float" orientation="portrait" xlink:type="simple"><uri content-type="original_file" xlink:type="simple">https://binary.pensoft.net/fig/1535833</uri></graphic></fig><fig id="F15" position="float" orientation="portrait"><object-id xmlns:xlink="http://www.w3.org/1999/xlink" content-type="doi" xlink:type="simple">10.3897/zookeys.1268.159237.figure15</object-id><object-id xmlns:xlink="http://www.w3.org/1999/xlink" content-type="arpha" xlink:type="simple">4D0BED2D-A8C6-5EFD-9604-7CBA66184F1B</object-id><label>Figure 15.</label><caption><p>Anterior plates of the second maxillae of <italic><tp:taxon-name><tp:taxon-name-part taxon-name-part-type="genus" reg="Hanseniella">Hanseniella</tp:taxon-name-part> <tp:taxon-name-part taxon-name-part-type="species" reg="chocoita">chocoita</tp:taxon-name-part></tp:taxon-name></italic> sp. nov. Left half with setae and right half with micro-sculpture of the cuticle. Scale bar: 50 µm</p></caption><graphic xmlns:xlink="http://www.w3.org/1999/xlink" xlink:href="zookeys-1268-281_article-159237__-g015.jpg" id="oo_1535834.jpg" position="float" orientation="portrait" xlink:type="simple"><uri content-type="original_file" xlink:type="simple">https://binary.pensoft.net/fig/1535834</uri></graphic></fig><p><bold><italic>Antennae</italic></bold>. (Fig. <xref ref-type="fig" rid="F16">16</xref>). Long, 0.33–0.40× the length of the body, composed of 20–24 antennomers. Surface with scaly pattern mixed with micropubescence present from first to 4–5 antennomers, gradually disappearing as micropubescence become more abundant; from segment 6 onwards, pattern no longer visible and micropubescence uniform. First antennomere 1.59× wider than longer, with a whorl of setae initially with three outer setae, from the second antennomere onwards with 7–10 setae. Second antennomere 1.84× wider than longer. Second whorl with two types of setae: (i) Small inner setae, three on first antennomere and gradually decreasing in number until disappearing on distal antennomers. (ii) larger setae appear on the intermediate segments with three setae and gradually increasing up to ten setae towards the last antennomeres. Third whorl starts in the middle segments with one seta and ends in the last segments with two. An additional intermediate seta between whorls 2 and 3 present on the penultimate and antepenultimate antennomers. Apical antennomere spherical, apex bearing a large sensory organ borne from a small protuberance, composed of a central stalk which yields five slightly longer spiniform processes. One additional similar organ smaller and without protuberance.</p><fig id="F16" position="float" orientation="portrait"><object-id xmlns:xlink="http://www.w3.org/1999/xlink" content-type="doi" xlink:type="simple">10.3897/zookeys.1268.159237.figure16</object-id><object-id xmlns:xlink="http://www.w3.org/1999/xlink" content-type="arpha" xlink:type="simple">E1094363-2439-5492-97C3-A699055AFD7B</object-id><label>Figure 16.</label><caption><p>Antennae of <italic><tp:taxon-name><tp:taxon-name-part taxon-name-part-type="genus" reg="Hanseniella">Hanseniella</tp:taxon-name-part> <tp:taxon-name-part taxon-name-part-type="species" reg="chocoita">chocoita</tp:taxon-name-part></tp:taxon-name></italic> sp. nov. <bold>A, B</bold>. Intermediate segments; <bold>A</bold>. Ventral; <bold>B</bold>. Dorsal; <bold>C</bold>. Last segment, dorsal view; <bold>D</bold>. Basal segments, dorsal view. Scale bar: 20 µm.</p></caption><graphic xmlns:xlink="http://www.w3.org/1999/xlink" xlink:href="zookeys-1268-281_article-159237__-g016.jpg" id="oo_1535835.jpg" position="float" orientation="portrait" xlink:type="simple"><uri content-type="original_file" xlink:type="simple">https://binary.pensoft.net/fig/1535835</uri></graphic></fig><p><bold><italic>Tergites</italic></bold>. (Fig. <xref ref-type="fig" rid="F17">17</xref>, Table <xref ref-type="table" rid="T8">8</xref>) Cuticle with the area anterior to setae with pattern of transverse arches mixed with micropubescence. First tergite rudimentary, with only four or five central setae. From third tergite onwards: 0.33–0.5 anterior surface without setae, pattern of transverse arches imperceptible in the area with setae. Four types of setae of different length present on tergites: (i) small and similar in size, covering the tergal surface; (ii) ~ 2× as large as the anterior type, sparsely present on the posterior margin; (iii) ~ 1.5× larger than the large marginal ones, located on the posterolateral corners except on tergites 1, 14, and 15; (iv) Macrochaetae in segments 2–4, 6, 7, and 9, ~ 1.5× larger than the anterior type.</p><fig id="F17" position="float" orientation="portrait"><object-id xmlns:xlink="http://www.w3.org/1999/xlink" content-type="doi" xlink:type="simple">10.3897/zookeys.1268.159237.figure17</object-id><object-id xmlns:xlink="http://www.w3.org/1999/xlink" content-type="arpha" xlink:type="simple">6C9CED89-0B83-59C1-8EFF-97FDFE4CE614</object-id><label>Figure 17.</label><caption><p>Tergites of <italic><tp:taxon-name><tp:taxon-name-part taxon-name-part-type="genus" reg="Hanseniella">Hanseniella</tp:taxon-name-part> <tp:taxon-name-part taxon-name-part-type="species" reg="chocoita">chocoita</tp:taxon-name-part></tp:taxon-name></italic> sp. nov. <bold>A</bold>. First rudimentary tergite (paratype); <bold>B</bold>. Anterior area of the third tergite (holotype). Scale bars: 100 µm.</p></caption><graphic xmlns:xlink="http://www.w3.org/1999/xlink" xlink:href="zookeys-1268-281_article-159237__-g017.jpg" id="oo_1535836.jpg" position="float" orientation="portrait" xlink:type="simple"><uri content-type="original_file" xlink:type="simple">https://binary.pensoft.net/fig/1535836</uri></graphic></fig><table-wrap id="T8" position="float" orientation="portrait"><label>Table 8.</label><caption><p>Description of tergites and number of tergal setae in <italic><tp:taxon-name><tp:taxon-name-part taxon-name-part-type="genus" reg="Hanseniella">Hanseniella</tp:taxon-name-part> <tp:taxon-name-part taxon-name-part-type="species" reg="chocoita">chocoita</tp:taxon-name-part></tp:taxon-name></italic> sp. nov. holotype.</p></caption><table><tbody><tr><th rowspan="1" colspan="1">Tergite</th><th rowspan="1" colspan="1">Shape</th><th rowspan="1" colspan="1">Posterior margin</th><th rowspan="1" colspan="1">Total number of setae</th><th rowspan="1" colspan="1">Setae in the posterior margin</th></tr><tr><td rowspan="1" colspan="1">2</td><td rowspan="1" colspan="1">Semicircular</td><td rowspan="1" colspan="1">Slightly convex</td><td rowspan="1" colspan="1">83</td><td rowspan="1" colspan="1">31</td></tr><tr><td rowspan="1" colspan="1">3</td><td rowspan="1" colspan="1">Semicircular</td><td rowspan="1" colspan="1">Almost straight</td><td rowspan="1" colspan="1">111</td><td rowspan="1" colspan="1">31</td></tr><tr><td rowspan="1" colspan="1">4</td><td rowspan="1" colspan="1">Subrectangular</td><td rowspan="1" colspan="1">Slightly concave</td><td rowspan="1" colspan="1">122</td><td rowspan="1" colspan="1">34</td></tr><tr><td rowspan="1" colspan="1">5</td><td rowspan="1" colspan="1">Subrectangular</td><td rowspan="1" colspan="1">Slightly concave</td><td rowspan="1" colspan="1">90</td><td rowspan="1" colspan="1">36</td></tr><tr><td rowspan="1" colspan="1">6</td><td rowspan="1" colspan="1">Subrectangular</td><td rowspan="1" colspan="1">Slightly concave</td><td rowspan="1" colspan="1">192</td><td rowspan="1" colspan="1">43</td></tr><tr><td rowspan="1" colspan="1">7</td><td rowspan="1" colspan="1">Subrectangular</td><td rowspan="1" colspan="1">Slightly concave</td><td rowspan="1" colspan="1">154</td><td rowspan="1" colspan="1">43</td></tr><tr><td rowspan="1" colspan="1">8</td><td rowspan="1" colspan="1">Subrectangular</td><td rowspan="1" colspan="1">Slightly concave</td><td rowspan="1" colspan="1">105</td><td rowspan="1" colspan="1">39</td></tr><tr><td rowspan="1" colspan="1">9</td><td rowspan="1" colspan="1">Subrectangular</td><td rowspan="1" colspan="1">Slightly concave</td><td rowspan="1" colspan="1">207</td><td rowspan="1" colspan="1">48</td></tr><tr><td rowspan="1" colspan="1">10</td><td rowspan="1" colspan="1">Subrectangular</td><td rowspan="1" colspan="1">Slightly concave</td><td rowspan="1" colspan="1">152</td><td rowspan="1" colspan="1">44</td></tr><tr><td rowspan="1" colspan="1">11</td><td rowspan="1" colspan="1">Subrectangular</td><td rowspan="1" colspan="1">Slightly concave</td><td rowspan="1" colspan="1">107</td><td rowspan="1" colspan="1">36</td></tr><tr><td rowspan="1" colspan="1">12</td><td rowspan="1" colspan="1">Subrectangular</td><td rowspan="1" colspan="1">Slightly concave</td><td rowspan="1" colspan="1">189</td><td rowspan="1" colspan="1">50</td></tr><tr><td rowspan="1" colspan="1">13</td><td rowspan="1" colspan="1">Subrectangular</td><td rowspan="1" colspan="1">Slightly concave</td><td rowspan="1" colspan="1">128</td><td rowspan="1" colspan="1">39</td></tr><tr><td rowspan="1" colspan="1">14</td><td rowspan="1" colspan="1">Subrectangular</td><td rowspan="1" colspan="1">Slightly concave</td><td rowspan="1" colspan="1">148</td><td rowspan="1" colspan="1">37</td></tr><tr><td rowspan="1" colspan="1">15</td><td rowspan="1" colspan="1">Subquadrate</td><td rowspan="1" colspan="1">Convex between cerci</td><td rowspan="1" colspan="1">45</td><td rowspan="1" colspan="1">15</td></tr></tbody></table></table-wrap><p><bold>Legs</bold>. (Figs <xref ref-type="fig" rid="F18">18</xref>, <xref ref-type="fig" rid="F19">19</xref>H, I) First pair of legs composed of four segments. First podomere subrectangular, ~ 1.3× longer than wide, with poorly defined scaly pattern, scattered micropubescence and ~ 3 posteroventral setae. Second podomere subrectangular, ~ 1.4× longer than wide, most of the posterior surface with a scaly pattern and scattered micropubescence that becomes denser in the distal area, with ~ 9 setae on posterior face and four ventral setae. Third podomere subrectangular, 1.15× longer than wide, weak hexagonal pattern and micropubescence, with ~ 1 posterodorsal and four dorsal setae. Fourth podomere elongated, ~ 3.8× longer than wide, covered uniformly with micropubescence, with ~ 13 setae arranged in five rows (only ten visible in Fig. <xref ref-type="fig" rid="F18">18</xref>). Anterior claw basally thick, medially arched, ~ 2× as large as the posterior, posterior claw straight and subulate, frontal setae short and lanceolate, ~ 0.5 length of the anterior claw.</p><fig id="F18" position="float" orientation="portrait"><object-id xmlns:xlink="http://www.w3.org/1999/xlink" content-type="doi" xlink:type="simple">10.3897/zookeys.1268.159237.figure18</object-id><object-id xmlns:xlink="http://www.w3.org/1999/xlink" content-type="arpha" xlink:type="simple">BB0425B2-C633-58CE-A061-F4DF81D2F905</object-id><label>Figure 18.</label><caption><p>Legs of <italic><tp:taxon-name><tp:taxon-name-part taxon-name-part-type="genus" reg="Hanseniella">Hanseniella</tp:taxon-name-part> <tp:taxon-name-part taxon-name-part-type="species" reg="chocoita">chocoita</tp:taxon-name-part></tp:taxon-name></italic> sp. nov. <bold>A</bold>. First pair of legs, posterior view; <bold>B</bold>. 12<sup>th</sup> pair of leg, anterior view. Scale bar. 100 µm.</p></caption><graphic xmlns:xlink="http://www.w3.org/1999/xlink" xlink:href="zookeys-1268-281_article-159237__-g018.jpg" id="oo_1535837.jpg" position="float" orientation="portrait" xlink:type="simple"><uri content-type="original_file" xlink:type="simple">https://binary.pensoft.net/fig/1535837</uri></graphic></fig><fig id="F19" position="float" orientation="portrait"><object-id xmlns:xlink="http://www.w3.org/1999/xlink" content-type="doi" xlink:type="simple">10.3897/zookeys.1268.159237.figure19</object-id><object-id xmlns:xlink="http://www.w3.org/1999/xlink" content-type="arpha" xlink:type="simple">EC455FED-DF98-53AD-851B-0E25BFD5EB71</object-id><label>Figure 19.</label><caption><p>Cerci and ventral surface of <italic><tp:taxon-name><tp:taxon-name-part taxon-name-part-type="genus" reg="Hanseniella">Hanseniella</tp:taxon-name-part> <tp:taxon-name-part taxon-name-part-type="species" reg="chocoita">chocoita</tp:taxon-name-part></tp:taxon-name></italic> sp. nov. <bold>A</bold>. Ventral view fourth pair of legs (holotype); <bold>B</bold>. Male organ (holotype); <bold>C</bold>. Styli (holotype); <bold>D</bold>. Ventral view tenth pair of legs (holotype); <bold>E</bold>. Sense calicles (holotype); <bold>F</bold>. Cerci (paratype); <bold>G</bold>. Apex of the cerci (paratype). <bold>H, I</bold>. Tarsal claws; <bold>H</bold>. First pair of legs; <bold>I</bold>. 12<sup>th</sup> pair of legs (paratype). Scale bars: 100 µm (<bold>A, D, F</bold>); 20 µm (<bold>B, E, G</bold>); 10 µm (<bold>C, H, I</bold>).</p></caption><graphic xmlns:xlink="http://www.w3.org/1999/xlink" xlink:href="zookeys-1268-281_article-159237__-g019.jpg" id="oo_1535838.jpg" position="float" orientation="portrait" xlink:type="simple"><uri content-type="original_file" xlink:type="simple">https://binary.pensoft.net/fig/1535838</uri></graphic></fig><p>12<sup>th</sup> pair of legs with all podomeres bearing micropubescence in anterior view. First podomere subtriangular, ~ 1.5× wider than long, with three or four anteroventral setae. Second podomere subrectangular, ~ 1.3× longer than wide, anterior face with ~ 14 setae of similar size and four ventral setae. Third podomere trapezoidal, ~ 1.03× longer than wide, with ~ four on anterior face and seven dorsal setae in two rows. Fourth podomere subrectangular, ~ 2× longer than wide, with ~ 4 setae on anterior face, seven dorsal setae in two rows, two or three ventral setae and five setae on posterior face (not visible in Fig. <xref ref-type="fig" rid="F18">18</xref>), the posterior and dorsal setae larger than the others. Fifth podomere elongated, ~ 4.4× longer than wide, with ~ 21 setae arranged in six longitudinal rows (only 11 visible in Fig. <xref ref-type="fig" rid="F18">18</xref>). Claws different in size, proximal half of anterior claw thicker than the distal half, posterior portion moderately arched and relatively broad, posterior claw arched and slender than anterior claw, frontal seta lanceolate, about half the length of the anterior claw. <bold><italic>Ventral surface</italic></bold>. (Fig. <xref ref-type="fig" rid="F19">19A, D</xref>) Membranous and mostly granular in appearance, apart from the coxal sacs and styli. Sclerites near coxal sacs presents on every pair of legs except the first. Smallest near the second and last pair of legs, elongated with ~ 3–5 setae. Rest of sclerites subtriangular with ~ 8–33 setae. Last segment ventrally with micropubescence and transverse arch pattern, with ~ 18 setae. Last segment covering partially the base of the cerci ventrally. <bold><italic>Coxal sacs</italic></bold>. (Fig. <xref ref-type="fig" rid="F19">19A, D</xref>). Fully developed only near the bases of legs 3–9, composed of two semicircular sclerites, surface bearing micropubescence, distal sclerite relative to the base leg with ~ 3–5 setae, proximal sclerite with two or three. Leg pairs 2, 10, and 11 with sclerites bearing ~ 2–5 setae. Sclerites of leg pair 2 oval-shaped, on pairs 10 and 11 subtriangular. <bold><italic>Male organs</italic></bold>. (Fig. <xref ref-type="fig" rid="F19">19A, B</xref>) Simple, two contiguous semicircular sclerites covered with micropubescence, each with a row of conical setae directed medially and three or four outer setae. <bold><italic>Styli</italic></bold>. (Fig. <xref ref-type="fig" rid="F19">19C, D</xref>) Elongated with micropubescence, apically with a large conical seta along with another smaller seta. The small seta arises from a tiny conical protuberance at the apex of the styli. Larger seta 2.5× the size of the small one. <bold><italic>Sense calicles</italic></bold>. (Fig. <xref ref-type="fig" rid="F19">19E</xref>) Pit margin surrounded by simple and some branched setae. Sensory seta with a wide base, inserted in the middle of the cavity, as long as the cerci in length. <bold><italic>Cerci</italic></bold>. (Fig. <xref ref-type="fig" rid="F19">19F, G</xref>) Conical and with micropubescence, 3.08–3.17 longer than broad. Surface covered by 75–76 (75–116) setae, distal ones slightly longer than proximal. 15% basal portion glabrous, apical 20% portion also glabrous, but with only 15% without any micropubescence. Apical setae 0.65–0.66× the width of cerci. Accompanying seta 0.3× the apical seta.</p></tp:treatment-sec><tp:treatment-sec sec-type="Distribution"><title>Distribution.</title><p>This species has only been collected in the type locality in the Chocoita district of the municipality of Girón in the department of Santander in Colombia.</p></tp:treatment-sec><tp:treatment-sec sec-type="Etymology"><title>Etymology.</title><p>The specific epithet chocoita refers to the locality, where the type material was collected. Feminine, in agreement with the gender of the genus <italic><tp:taxon-name><tp:taxon-name-part taxon-name-part-type="genus" reg="Hanseniella">Hanseniella</tp:taxon-name-part></tp:taxon-name></italic>.</p></tp:treatment-sec><tp:treatment-sec sec-type="Remarks"><title>Remarks.</title><p>The correct identification of <italic><tp:taxon-name><tp:taxon-name-part taxon-name-part-type="genus" reg="Hanseniella">Hanseniella</tp:taxon-name-part> <tp:taxon-name-part taxon-name-part-type="species" reg="chocoita">chocoita</tp:taxon-name-part></tp:taxon-name></italic> sp. nov. requires careful examination under microscope due to subtle differences in the chaetotaxy of the antennae with <italic><tp:taxon-name><tp:taxon-name-part taxon-name-part-type="genus" reg="Hanseniella">Hanseniella</tp:taxon-name-part> <tp:taxon-name-part taxon-name-part-type="uncertainty-rank">cf.</tp:taxon-name-part> <tp:taxon-name-part taxon-name-part-type="species" reg="unguiculata">unguiculata</tp:taxon-name-part></tp:taxon-name></italic>. <italic><tp:taxon-name><tp:taxon-name-part taxon-name-part-type="genus" reg="Hanseniella">Hanseniella</tp:taxon-name-part> <tp:taxon-name-part taxon-name-part-type="species" reg="chocoita">chocoita</tp:taxon-name-part></tp:taxon-name></italic> sp. nov. was collected only during the rainy season when the soil was more humid.</p></tp:treatment-sec></tp:taxon-treatment>
