# Supplementary material for: Morphological and molecular identification of symphylans (Myriapoda, Symphyla) from Colombian pineapple crops, with descriptions of two new species
Source: Zookeys. 2026 Feb 10;1268:281–324. doi: 10.3897/zookeys.1268.159237 (PMC12914262; doi:10.3897/zookeys.1268.159237)
Supplement: XML Treatment for Hanseniella [file zookeys.1268.159237-treatment4.xml]

<!DOCTYPE tp:taxon-treatment
  PUBLIC "-//TaxonX//DTD Taxonomic Treatment Publishing DTD v0 20100105//EN" "tax-treatment-NSO.dtd">
<tp:taxon-treatment xmlns:tp="http://www.plazi.org/taxpub"><tp:treatment-meta><kwd-group><label>Taxon classification</label><kwd>
                  <named-content content-type="kingdom">Animalia</named-content>
                </kwd><kwd>
                  <named-content content-type="order">Symphyla</named-content>
                </kwd><kwd>
                  <named-content content-type="family">Scutigerellidae</named-content>
                </kwd></kwd-group><mixed-citation publication-type="journal"><person-group><name><surname>Montes-Rodríguez</surname><given-names>José Mauricio</given-names></name><name><surname>Holguin</surname><given-names>Claudia M.</given-names></name><name><surname>Parra-Gómez</surname><given-names>Antonio</given-names></name><name><surname>Marchant</surname><given-names>Sergio</given-names></name></person-group><article-title>Morphological and molecular identification of symphylans (<tp:taxon-name><tp:taxon-name-part taxon-name-part-type="subphylum" reg="Myriapoda">Myriapoda</tp:taxon-name-part></tp:taxon-name>, <tp:taxon-name><tp:taxon-name-part taxon-name-part-type="class" reg="Symphyla">Symphyla</tp:taxon-name-part></tp:taxon-name>) from Colombian pineapple crops, with descriptions of two new species</article-title><source>Zookeys</source><day>10</day><month>02</month><year>2026</year><volume>1268</volume><fpage>281</fpage><lpage>324</lpage><pub-id pub-id-type="doi">10.3897/zookeys.1268.159237</pub-id></mixed-citation></tp:treatment-meta><tp:nomenclature><tp:taxon-name><object-id xmlns:xlink="http://www.w3.org/1999/xlink" content-type="arpha" xlink:type="simple">E0676537-2D41-51B2-9B81-DC66F9329E74</object-id>
                        		<tp:taxon-name-part taxon-name-part-type="genus" reg="Hanseniella">Hanseniella</tp:taxon-name-part>
                        	</tp:taxon-name><tp:taxon-authority>sp. 5</tp:taxon-authority></tp:nomenclature><tp:treatment-sec sec-type="Material studied"><title>Material studied.</title><p>• 1 female, <bold>Colombia</bold>: Santander, Girón, Vereda Chocoita, manual collection in pineapple farming, 850 m a.s.l., <named-content xmlns:xlink="http://www.w3.org/1999/xlink" content-type="dwc:verbatimCoordinates" xlink:type="simple">6.9867, -73.1628</named-content>, 15-IX-2020. J. Montes-Rodríguez, GICho01-1 (field code).</p></tp:treatment-sec><tp:treatment-sec sec-type="Distribution"><title>Distribution.</title><p>This species has only been collected in the Chocoita district of the municipality of Girón in the department of Santander in Colombia.</p></tp:treatment-sec><tp:treatment-sec sec-type="Remarks"><title>Remarks.</title><p>This is the first species of the genus <italic><tp:taxon-name><tp:taxon-name-part taxon-name-part-type="genus" reg="Hanseniella">Hanseniella</tp:taxon-name-part></tp:taxon-name></italic> reported in Neotropics with the posterior margin of the last tergite with a median projection or expansion between the cerci (Fig. <xref ref-type="fig" rid="F20">20C</xref>). This morphological characteristic is also present in <italic><tp:taxon-name><tp:taxon-name-part taxon-name-part-type="genus" reg="Hanseniella">H.</tp:taxon-name-part> <tp:taxon-name-part taxon-name-part-type="species" reg="brachycerca">brachycerca</tp:taxon-name-part></tp:taxon-name></italic>, described in New Zealand by <xref ref-type="bibr" rid="B1">Adam and Burtel (1956)</xref>. The taxonomic key proposed by <xref ref-type="bibr" rid="B42">Scheller and Adis (2002)</xref> for identifying Neotropical genera uses this characteristic to differentiate between the genera <italic><tp:taxon-name><tp:taxon-name-part taxon-name-part-type="genus" reg="Hanseniella">Hanseniella</tp:taxon-name-part></tp:taxon-name></italic> and <italic><tp:taxon-name><tp:taxon-name-part taxon-name-part-type="genus" reg="Scopoliella">Scopoliella</tp:taxon-name-part></tp:taxon-name></italic>, assuming that all <italic><tp:taxon-name><tp:taxon-name-part taxon-name-part-type="genus" reg="Hanseniella">Hanseniella</tp:taxon-name-part></tp:taxon-name></italic> species in the Neotropics had a straight or almost straight posterior margin on the last tergite. With the presence of <italic><tp:taxon-name><tp:taxon-name-part taxon-name-part-type="genus" reg="Hanseniella">Hanseniella</tp:taxon-name-part></tp:taxon-name></italic> sp. 5, this key was adjusted by incorporating other characteristics of <italic><tp:taxon-name><tp:taxon-name-part taxon-name-part-type="genus" reg="Scopoliella">Scopoliella</tp:taxon-name-part></tp:taxon-name></italic> (See below).</p><fig id="F20" position="float" orientation="portrait"><object-id xmlns:xlink="http://www.w3.org/1999/xlink" content-type="doi" xlink:type="simple">10.3897/zookeys.1268.159237.figure20</object-id><object-id xmlns:xlink="http://www.w3.org/1999/xlink" content-type="arpha" xlink:type="simple">DBA7139F-8D66-577C-AA8B-FBC43447FF6B</object-id><label>Figure 20.</label><caption><p>Morphological characteristics of symphylans in pineapples from Santander, Colombia. <bold>A</bold>. Dorsal view of right cerci from <italic><tp:taxon-name><tp:taxon-name-part taxon-name-part-type="genus" reg="Symphylella">Symphylella</tp:taxon-name-part></tp:taxon-name></italic> sp. 1; <bold>B</bold>. Dorsal view of right cerci from <italic><tp:taxon-name><tp:taxon-name-part taxon-name-part-type="genus" reg="Symphylella">Symphylella</tp:taxon-name-part></tp:taxon-name></italic> sp. 2; <bold>C</bold>. Dorsal view of last tergite from <italic><tp:taxon-name><tp:taxon-name-part taxon-name-part-type="genus" reg="Hanseniella">Hanseniella</tp:taxon-name-part></tp:taxon-name></italic> sp. 5; Scale bars: 100 µm.</p></caption><graphic xmlns:xlink="http://www.w3.org/1999/xlink" xlink:href="zookeys-1268-281_article-159237__-g020.jpg" id="oo_1535839.jpg" position="float" orientation="portrait" xlink:type="simple"><uri content-type="original_file" xlink:type="simple">https://binary.pensoft.net/fig/1535839</uri></graphic></fig></tp:treatment-sec><ref-list><ref id="B1"><mixed-citation xmlns:xlink="http://www.w3.org/1999/xlink" xlink:type="simple">Adam MO, Burtel J (1956) A contribution to the study of the New Zealand <tp:taxon-name><tp:taxon-name-part taxon-name-part-type="class">Symphyla</tp:taxon-name-part></tp:taxon-name>. Records of the Canterbury Museum 7(2): 61–88.</mixed-citation></ref><ref id="B42"><mixed-citation xmlns:xlink="http://www.w3.org/1999/xlink" xlink:type="simple">Scheller U, Adis J (2002) <tp:taxon-name><tp:taxon-name-part taxon-name-part-type="class">Symphyla</tp:taxon-name-part></tp:taxon-name>. In: Adis J (Ed.) Amazonian <tp:taxon-name><tp:taxon-name-part taxon-name-part-type="class">Arachnida</tp:taxon-name-part></tp:taxon-name> and <tp:taxon-name><tp:taxon-name-part taxon-name-part-type="subphylum">Myriapoda</tp:taxon-name-part></tp:taxon-name>. Pensoft publishers, Sofia Moscow, 547–554.</mixed-citation></ref></ref-list></tp:taxon-treatment>
