# Supplementary material for: Morphological and molecular identification of symphylans (Myriapoda, Symphyla) from Colombian pineapple crops, with descriptions of two new species
Source: Zookeys. 2026 Feb 10;1268:281–324. doi: 10.3897/zookeys.1268.159237 (PMC12914262; doi:10.3897/zookeys.1268.159237)
Supplement: XML Treatment for Symphylella [file zookeys.1268.159237-treatment5.xml]

<!DOCTYPE tp:taxon-treatment
  PUBLIC "-//TaxonX//DTD Taxonomic Treatment Publishing DTD v0 20100105//EN" "tax-treatment-NSO.dtd">
<tp:taxon-treatment xmlns:tp="http://www.plazi.org/taxpub"><tp:treatment-meta><kwd-group><label>Taxon classification</label><kwd>
                  <named-content content-type="kingdom">Animalia</named-content>
                </kwd><kwd>
                  <named-content content-type="order">Symphyla</named-content>
                </kwd><kwd>
                  <named-content content-type="family">Scolopendrellidae</named-content>
                </kwd></kwd-group><mixed-citation publication-type="journal"><person-group><name><surname>Montes-Rodríguez</surname><given-names>José Mauricio</given-names></name><name><surname>Holguin</surname><given-names>Claudia M.</given-names></name><name><surname>Parra-Gómez</surname><given-names>Antonio</given-names></name><name><surname>Marchant</surname><given-names>Sergio</given-names></name></person-group><article-title>Morphological and molecular identification of symphylans (<tp:taxon-name><tp:taxon-name-part taxon-name-part-type="subphylum" reg="Myriapoda">Myriapoda</tp:taxon-name-part></tp:taxon-name>, <tp:taxon-name><tp:taxon-name-part taxon-name-part-type="class" reg="Symphyla">Symphyla</tp:taxon-name-part></tp:taxon-name>) from Colombian pineapple crops, with descriptions of two new species</article-title><source>Zookeys</source><day>10</day><month>02</month><year>2026</year><volume>1268</volume><fpage>281</fpage><lpage>324</lpage><pub-id pub-id-type="doi">10.3897/zookeys.1268.159237</pub-id></mixed-citation></tp:treatment-meta><tp:nomenclature><tp:taxon-name><object-id xmlns:xlink="http://www.w3.org/1999/xlink" content-type="arpha" xlink:type="simple">4FE47C71-F8F8-50ED-932C-D65E43422BAD</object-id>
                        		<tp:taxon-name-part taxon-name-part-type="genus" reg="Symphylella">Symphylella</tp:taxon-name-part>
                        	</tp:taxon-name><tp:taxon-authority>sp. 1</tp:taxon-authority></tp:nomenclature><tp:treatment-sec sec-type="Material studied"><title>Material studied.</title><p>• 1 female, 1 male (<abbrev xmlns:xlink="http://www.w3.org/1999/xlink" content-type="institution" xlink:title="Colección Taxonómica Nacional de Insectos “Luís María Murillo”, Bogotá, Colombia" xlink:type="simple">CTNI</abbrev>- 10414- 10415) <bold>Colombia</bold>: Santander, Lebrija, Vereda la Puente, manual collection in pineapple farming, 1297 m a.s.l., <named-content xmlns:xlink="http://www.w3.org/1999/xlink" content-type="dwc:verbatimCoordinates" xlink:type="simple">7.0790, -73.2033</named-content>, 15-XI-2019, J. Montes-Rodríguez; • 1 male <bold>Colombia</bold>: Santander, Lebrija, Vereda la Puente, manual collection in pineapple farming, 1297 m a.s.l., <named-content xmlns:xlink="http://www.w3.org/1999/xlink" content-type="dwc:verbatimCoordinates" xlink:type="simple">7.0790, -73.2033</named-content>, 15-IX-2019. J. M. Montes-Rodríguez, LELaPue-10 (field code); • 2 females <bold>Colombia</bold>: Santander, Lebrija, Vereda La Aguada de Ceferino, manual collection in pineapple farming, 975 m a.s.l., <named-content xmlns:xlink="http://www.w3.org/1999/xlink" content-type="dwc:verbatimCoordinates" xlink:type="simple">7.1978, -73.1714</named-content>, 15-X-2019, J. Montes-Rodríguez, LELaAgu01- 11-12 (field code).</p></tp:treatment-sec><tp:treatment-sec sec-type="Distribution"><title>Distribution.</title><p>This species has only been collected in the municipality of Lebrija in the department of Santander in Colombia.</p></tp:treatment-sec><tp:treatment-sec sec-type="Remarks"><title>Remarks.</title><p>Among the species reported in the Neotropics, this could be most closely related to <italic><tp:taxon-name><tp:taxon-name-part taxon-name-part-type="genus" reg="Symphylella">Symphylella</tp:taxon-name-part> <tp:taxon-name-part taxon-name-part-type="species" reg="neotropica">neotropica</tp:taxon-name-part></tp:taxon-name></italic> Hansen, 1903. The similarities are in the head, specifically in the central rod, with the anterior part conspicuous but narrow and the frontal branches are thin. The conformation of the antennal setae is also similar to <italic><tp:taxon-name><tp:taxon-name-part taxon-name-part-type="genus" reg="Symphylella">S.</tp:taxon-name-part> <tp:taxon-name-part taxon-name-part-type="species" reg="neotropica">neotropica</tp:taxon-name-part></tp:taxon-name></italic>, with the first whorl having larger setae than the second.</p><p>The original description describes the cerci as having a moderate number of setae, with six or seven protruding on the lower half of the outer surface, while the remaining setae are inclined. In <italic><tp:taxon-name><tp:taxon-name-part taxon-name-part-type="genus" reg="Symphylella">Symphylella</tp:taxon-name-part></tp:taxon-name></italic> sp. 1, there are a similar number of setae, but the erect setae are not significantly different in length from the rest and tend to be in the distal half of the cerci (Fig. <xref ref-type="fig" rid="F20">20A</xref>). Furthermore, the shape of tergites II and III resembles those described by <xref ref-type="bibr" rid="B14">Hansen (1903)</xref> for <italic><tp:taxon-name><tp:taxon-name-part taxon-name-part-type="genus" reg="Symphylella">S.</tp:taxon-name-part> <tp:taxon-name-part taxon-name-part-type="species" reg="neotropica">neotropica</tp:taxon-name-part></tp:taxon-name></italic>. However, <italic><tp:taxon-name><tp:taxon-name-part taxon-name-part-type="genus" reg="Symphylella">Symphylella</tp:taxon-name-part></tp:taxon-name></italic> sp. 1 has only short setae in contrast of the several long marginal setae present on tergite 3 (= scutum 2 according to the original interpretation of Hansen [1903]) in <italic><tp:taxon-name><tp:taxon-name-part taxon-name-part-type="genus" reg="Symphylella">S.</tp:taxon-name-part> <tp:taxon-name-part taxon-name-part-type="species" reg="neotropica">neotropica</tp:taxon-name-part></tp:taxon-name></italic>.</p></tp:treatment-sec><tp:treatment-sec><!--Section generated to contain objects referenced in tp:taxon-treatment.--><fig id="F20" position="float" orientation="portrait"><object-id xmlns:xlink="http://www.w3.org/1999/xlink" content-type="doi" xlink:type="simple">10.3897/zookeys.1268.159237.figure20</object-id><object-id xmlns:xlink="http://www.w3.org/1999/xlink" content-type="arpha" xlink:type="simple">DBA7139F-8D66-577C-AA8B-FBC43447FF6B</object-id><label>Figure 20.</label><caption><p>Morphological characteristics of symphylans in pineapples from Santander, Colombia. <bold>A</bold>. Dorsal view of right cerci from <italic><tp:taxon-name><tp:taxon-name-part taxon-name-part-type="genus" reg="Symphylella">Symphylella</tp:taxon-name-part></tp:taxon-name></italic> sp. 1; <bold>B</bold>. Dorsal view of right cerci from <italic><tp:taxon-name><tp:taxon-name-part taxon-name-part-type="genus" reg="Symphylella">Symphylella</tp:taxon-name-part></tp:taxon-name></italic> sp. 2; <bold>C</bold>. Dorsal view of last tergite from <italic><tp:taxon-name><tp:taxon-name-part taxon-name-part-type="genus" reg="Hanseniella">Hanseniella</tp:taxon-name-part></tp:taxon-name></italic> sp. 5; Scale bars: 100 µm.</p></caption><graphic xmlns:xlink="http://www.w3.org/1999/xlink" xlink:href="zookeys-1268-281_article-159237__-g020.jpg" id="oo_1535839.jpg" position="float" orientation="portrait" xlink:type="simple"><uri content-type="original_file" xlink:type="simple">https://binary.pensoft.net/fig/1535839</uri></graphic></fig></tp:treatment-sec><ref-list><ref id="B14"><mixed-citation xmlns:xlink="http://www.w3.org/1999/xlink" xlink:type="simple">Hansen HJ (1903) The genera and species of the Order <tp:taxon-name><tp:taxon-name-part taxon-name-part-type="class">Symphyla</tp:taxon-name-part></tp:taxon-name>. Journal of Cell Science 47(1): 1–101. <ext-link xlink:href="10.1242/jcs.s2-47.185.1" ext-link-type="doi" xlink:type="simple">https://doi.org/10.1242/jcs.s2-47.185.1</ext-link></mixed-citation></ref></ref-list></tp:taxon-treatment>
